# Supplementary material for: Survey of socio-economic and contextual factors of households׳ energy consumption
Source: Data Brief. 2015 Sep 26;5:327–32. doi: 10.1016/j.dib.2015.09.007 (PMC4602358; doi:10.1016/j.dib.2015.09.007)
Supplement: Supplementary file 1 — Supplementary material [file mmc1.xlsx]

## Sheet: Codification
Codification of questionnaire
QUESTION	CODE	LABEL		QUESTION	CODE	LABEL
Household activity	1	Framework (Superior, means ...)		Governorate	1	Tunis ville
	2	Officer (Other than setting, office clerk, teacher ...)			1	Ariana
	3	Technician and skilled worker (Infirmier, Driver, Technical Assistant, ....)			1	Ezzahra
	4	Worker and daily (Laborer, unskilled ...)			1	EL Mourouj
	5	Liberal professions (doctor, lawyer ....)			1	Kram
	6	Industrial and craftsmen (Patron in industry or craft, mechanic ....)			1	Bardo
	7	Trade and small services (Merchant, hairdresser, director of private school ...)			1	Manouba
	8	Farmer (Farmer or Fisherman)			1	ML Bourguiba
	9	Retired			1	Zaghouan
	10	Emigrant			1	Bizerte
	11	Unemployed and inactive (Widowed, Divorced, ...)			1	Nabeul
	12	Other (Unidentified, student, ....)			1	Ml Bouzelfa
Level of education	1	Illiterate			1	Ml Temime
	2	Primary			2	Béja
	3	Secondary (undergraduate)			2	Jendouba
	4	Secondary (second cycle)			2	Kef
	5	Faculty			2	Siliana
Occupancy status	1	Tenant			1	Sousse ville
	2	Owner			1	Sousse nord
Type of housing	1	Appartment			1	Mounastir
	2	Traditional			1	Moknine
	3	Popular			1	Mahdia
	4	Villa			2	Kairouan
Region	1	Communal			2	Kasserine
	2	Rural			2	Sidi Bouzid
Age	1	18-30 Years			2	Gafsa
	2	31-40 Years			3	Tozeur
	3	41-50 Years			1	Sfax ville
	4	51-60 Years			1	Sfax nord
	5	>60 Years			1	Sfax sud
					1	Jebeniana
					1	Mahrès
					1	Gabès
					3	Kébili
					1	Zarzis
					1	Mednine
					1	Jerba
					3	Tataouine

## Sheet: Raw data
ID. household	Type of Bulb	Nb. of lighted rooms	Power (Watt)	Price (DNT)	Life (Day)	Electricity consumption (Watt)	Governorate	Region	Type of housing	Occupancy status	Household activity	Household size	Nb. Of children	Income	Age	Level of education
1	Incandescent	1	75	1	1000	230	1	1	2	1	3	1	0	0	4	2
2	Energy-saving bulb	3	25	8	10000	1264	1	1	4	2	8	4	0	0	2	0
3	Energy-saving bulb	4	25	8	10000	1605	1	1	1	1	12	3	0	0	1	5
4	Incandescent	4	75	1	1000	2368	1	1	4	2	1	3	2	850	3	0
5	Energy-saving bulb	2	25	8	10000	1289	1	1	1	1	1	3	0	0	2	5
6	Incandescent	4	75	1	1000	910	1	1	1	1	0	3	0	0	1	0
7	Energy-saving bulb	3	25	8	10000	1399	1	1	1	2	1	3	3	0	2	4
8	Incandescent	4	75	1	1000	2999	1	1	3	2	9	4	2	108	5	0
9	Incandescent	4	75	1	1000	3973	1	2	3	2	9	7	0	145	2	5
10	Energy-saving bulb	5	20	9	10000	5338	1	2	4	2	7	4	0	0	3	5
11	Energy-saving bulb		20	9	10000	2849	1	1	1	2	1	4	2	0	2	5
12	Incandescent	3	75	1	1000	3327	1	1	1	1	12	2	0	0	1	5
13	Energy-saving bulb	3	25	8	10000	991	1	1	1	1	7	5	3	0	1	0
14	Incandescent	2	100	.8	1000	146	1	2	1	1	4	3	0	0	1	0
15	Incandescent	4	60	1.4	1000	3012	1	1	1	1	2	4	2	0	4	0
16	Incandescent	3	75	1	1000	1100	1	1	1	1	7	3	0	0	0	4
17	Incandescent	4	60	1.4	1000	1002	1	1	1	1	1	2	1	1400	1	0
18	Energy-saving bulb	3	25	8	10000	1414	1	2	0	1	7	3	1	0	2	5
19	Incandescent	0	100	.8	1000	756	1	1	1	1	11	3	0	0	3	0
20	Energy-saving bulb	5	20	9	10000	1862	1	1	1	1	7	4	0	0	2	0
21	Energy-saving bulb	3	25	8	10000	901	1	1	1	1	2	2	0	250	1	4
22	Incandescent	2	75	1	1000	1084	1	1	1	1	2	3	0	280	1	4
23	Energy-saving bulb	4	25	8	10000	1459	1	1	1	1	7	4	1	0	3	3
24	Incandescent	1	75	1	1000	929	1	1	1	1	0	1	0	0	1	0
25	Incandescent	2	75	1	1000	898	1	1	1	1	12	1	0	0	1	5
26	Energy-saving bulb	6	15	12	10000	2213	1	2	4	2	7	8	2	0	2	0
27	Incandescent	2	75	1	1000	1012	1	2	3	2	0	4	2	0	3	0
28	Incandescent	3	100	.8	1000	840	1	1	2	2	4	6	0	200	2	3
29	Incandescent	3	100	.8	1000	3574	1	1	2	2	3	15	9	0	2	0
30	Incandescent	3	75	1	1000	3612	1	1	2	2	11	6	2	0	2	2
31	Incandescent	1	75	1	1000	471	1	1	3	2	11	3	0	140	5	0
32	Incandescent	2	100	.8	1000	270	1	2	3	2	9	6	2	200	5	2
33	Incandescent	1	75	1	1000	756	1	1	1	2	0	1	0	0	4	0
34	Incandescent	5	75	1	1000	2256	1	1	0	0	7	12	4	0	2	0
35	Incandescent	3	75	1	1000	1302	1	2	2	2	9	2	0	0	3	3
36	Incandescent	2	75	1	1000	1080	1	1	1	1	6	2	0	0	3	4
37	Incandescent	3	60	1.4	1000	541.71	1	2	2	2	7	4	1	0	3	0
38	Incandescent	1	100	.8	1000	2501	1	2	2	1	3	3	0	260	1	0
39	Incandescent	2	75	1	1000	1360	1	2	2	1	2	2	0	0	1	0
40	Incandescent	1	75	1	1000	485	1	2	2	1	0	1	0	350	1	0
41	Incandescent	2	100	.8	1000	2376	1	2	2	1	11	3	0	0	2	0
42	Incandescent	3	75	1	1000	1782	1	1	2	2	6	2	0	0	3	0
43	Incandescent	3	75	1	1000	299	1	1	3	2	11	5	0	300	2	4
44	Energy-saving bulb	4	20	9	10000	1561	1	1	3	1	1	4	0	0	4	5
45	Incandescent	4	60	1.4	1000	2554	1	1	3	2	11	5	1	300	3	4
46	Energy-saving bulb	2	25	8	10000	408	1	1	3	1	7	1	0	0	4	3
47	Incandescent	3	75	1	1000	1014	1	1	3	1	11	4	0	0	4	1
48	Incandescent	3	75	1	1000	1445	1	1	3	2	11	7	2	360	3	4
49	Energy-saving bulb	2	25	8	10000	712	1	1	3	2	3	3	0	0	2	4
50	Incandescent	3	75	1	1000	1451	1	2	3	1	6	3	0	0	2	3
51	Energy-saving bulb	3	20	9	10000	898	1	1	3	1	9	3	0	0	1	5
52	Energy-saving bulb	3	25	8	10000	453	1	1	3	1	11	7	2	250	4	1
53	Energy-saving bulb	3	25	8	10000	658	1	2	3	2	11	4	1	0	5	1
54	Incandescent	2	60	1.4	1000	660	1	1	1	1	5	3	1	0	2	4
55	Energy-saving bulb	3	25	8	10000	1317	1	1	3	2	9	4	0	0	2	3
56	Incandescent	3	75	1	1000	1806	1	1	3	1	1	2	0	0	2	5
57	Incandescent	3	75	1	1000	1093	1	1	3	2	2	4	0	435	4	4
58	Incandescent	8	100	.8	1000	1984	1	1	3	2	9	5	0	200	4	0
59	Energy-saving bulb	5	15	12	10000	1433	1	1	3	2	2	4	1	600	3	4
60	Incandescent	4	60	1.4	1000	772	1	1	3	2	1	4	0	800	1	4
61	Incandescent	5	60	1.4	1000	1924	1	1	3	1	2	5	3	1200	2	4
62	Energy-saving bulb	2	20	9	10000	1768	1	1	3	2	9	5	0	220	5	4
63	Energy-saving bulb	4	20	9	10000	3716	1	1	3	2	11	6	1	0	2	4
64	Incandescent	2	75	1	1000	795	1	1	3	1	2	3	0	0	2	4
65	Incandescent	2	75	1	1000	2322	1	1	3	1	9	6	1	0	4	0
66	Incandescent	0	75	1	1000	1384	1	1	3	2	9	2	0	0	5	0
67	Incandescent		75	1	1000	1519.2	1	1	0	0
68	Incandescent	4	60	1.4	1000	1044	1	1	2	2	11	5	1	200	3	2
69	Incandescent	6	75	1	1000	2511	1	1	3	2	3	8	2	400	1	4
70	Incandescent	4	75	1	1000	673	1	1	3	1	4	7	1	0	2	4
71	Energy-saving bulb	3	25	8	10000	606	1	1	1	1	1	1	0	500	1	5
72	Incandescent	2	75	1	1000	100	1	1	3	2	5	2	0	0	2	4
73	Incandescent	5	75	1	1000	756	1	1	3	2	2	6	2	300	2	2
74	Incandescent	4	75	1	1000	1767	1	1	3	2	9	6	2	0	5	0
75	Incandescent	2	75	1	1000	1687	1	1	3	2	7	7	3	250	3	1
76	Incandescent	3	75	1	1000	972	1	1	3	2	11	3	0	0	5	1
77	Incandescent	4	75	1	1000	1917	1	1	3	2	9	10	3	0	2	4
78	Incandescent	2	75	1	1000	1682	1	1	3	2	2	5	0	500	3	4
79	Incandescent	4	75	1	1000	852	1	1	0	0	11	5	0	0	5	1
80	Incandescent	2	75	1	1000	337	1	1	3	2	0	2	0	0	1	4
81	Incandescent	2	60	1.4	1000	871	1	1	3	1	6	4	2	0	1	4
82	Incandescent	2	75	1	1000	579	1	1	3	2	4	5	2	300	3	4
83	Energy-saving bulb	3	15	12	10000	1084	1	1	2	1	11	3	1	500	1	4
84	Incandescent	3	60	1.4	1000	1896	1	1	4	2	1	7	1	0	4	5
85	Incandescent	4	75	1	1000	2061	1	1	4	2	6	4	2	0	0	4
86	Energy-saving bulb	4	25	8	10000	1143	1	1	4	2	3	5	3	350	3	2
87	Incandescent	2	75	1	1000	1516	1	1	4	2	7	5	0	0	2	3
88	Incandescent	4	75	1	1000	500	1	1	3	2	9	4	1	0	4	0
89	Energy-saving bulb	2	15	12	10000	85.71	1	1	3	1	11	4	2	0	2	3
90	Energy-saving bulb	5	25	8	10000	877	1	1	3	2	9	3	0	270	1	2
91	Incandescent	6	60	1.4	1000	628	1	1	3	2	2	8	5	350	2	4
92	Energy-saving bulb	7	25	8	10000	1601	1	1	1	2	5	4	2	0	2	5
93	Energy-saving bulb	5	25	8	10000	1859	1	2	3	2	4	6	3	230	3	2
94	Energy-saving bulb	6	25	8	10000	772	1	1	1	1	3	2	0	0	2	5
95	Energy-saving bulb	3	25	8	10000	389	1	1	3	2	4	11	1	0	1	4
96	Incandescent	0	75	1	1000	94	1	1	3	2	6	1	0	0	0	2
97	Incandescent	6	75	1	1000	2461	1	1	3	1	3	4	2	0	1	5
98	Incandescent	6	75	1	1000	1104	1	1	1	1	2	3	1	0	1	4
99	Energy-saving bulb	6	20	9	10000	1711.5	1	1	2	2	4	8	0	0	3	1
100	Energy-saving bulb	6	25	8	10000	1080	1	1	0	1	6	7	3	0	2	4
101	Incandescent	5	75	1	1000	1168	1	1	2	2	0	8	2	0	4	3
102	Incandescent	0	75	1	1000	602	1	1	3	2	0	4	1	0	1	4
103	Energy-saving bulb	5	25	8	10000	1028	1	1	3	2	6	4	2	0	1	5
104	Energy-saving bulb	5	20	9	10000	2037	1	1	3	2	9	5	1	0	4	2
105	Energy-saving bulb	0	20	9	10000	4012	1	1	3	2	0	0	0	0	0	0
106	Incandescent	5	75	1	1000	633	1	1	2	2	11	4	0	0	1	4
107	Incandescent	3	75	1	1000	1322	1	1	2	2	4	5	0	0	5	2
108	Incandescent	4	75	1	1000	882	1	1	3	2	6	1	0	0	3	2
109	Incandescent	4	75	1	1000	427.5	1	1	3	2	11	1	0	0	2	4
110	Incandescent	4	75	1	1000	862.91	1	1	3	1	4	2	0	0	2	1
111	Incandescent	5	75	1	1000	1159	1	1	3	1	7	3	1	0	2	4
112	Incandescent	6	75	1	1000	1000	1	1	4	1	4	2	0	160	3	2
113	Incandescent	7	75	1	1000	54.75	1	1	3	2	4	4	0	0	0	4
114	Incandescent	7	75	1	1000	2389	1	1	3	2	9	6	0	0	5	4
115	Incandescent	4	75	1	1000	801	1	1	3	2	11	5	0	0	5	2
116	Incandescent	6	75	1	1000	1941	1	1	1	2	4	5	3	0	2	2
117	Incandescent	6	75	1	1000	1941	1	1	0	2	4	2	0	0	2	2
118	Incandescent	5	75	1	1000	1815	1	1	3	2	4	3	1	0	2	2
119	Incandescent	5	75	1	1000	332	1	1	3	2	2	3	1	0	1	4
120	Energy-saving bulb	4	25	8	10000	832.29	1	1	3	2	7	8	3	0	1	2
121	Incandescent	5	75	1	1000	1530	1	1	3	2	4	8	4	0	3	2
122	Incandescent	7	75	1	1000	1825	1	1	2	2	7	2	0	0	1	5
123	Incandescent	6	75	1	1000	948	1	1	3	2	4	6	4	0	4	2
124	Energy-saving bulb	5	25	8	10000	627	1	1	3	2	4	4	2	0	2	2
125	Energy-saving bulb	7	25	8	10000	3370	1	1	3	3	8	6	4	0	3	5
126	Energy-saving bulb	6	25	8	10000	124	1	1	3	2	4	7	2	0	1	2
127	Incandescent	5	75	1	1000	3742	1	1	2	1	4	4	2	0	4	2
128	Incandescent	4	75	1	1000	951	1	1	3	1	4	5	1	0	4	2
129	Incandescent	4	75	1	1000	713.25	1	1	3	3	9	2	0	0	5	3
130	Energy-saving bulb	8	25	8	10000	1107	1	1	1	2	9	3	0	0	2	2
131	Incandescent	10	75	1	1000	1936	1	1	4	2	10	5	3	0	1	3
132	Incandescent	6	75	1	1000	2625	1	1	3	3	8	3	1	0	5	2
133	Incandescent	6	75	1	1000	2625	1	1	3	3	2	4	0	0	5	2
134	Incandescent	6	75	1	1000	1136	1	1	3	1	3	3	1	0	2	4
135	Energy-saving bulb	5	25	8	10000	2678	1	1	3	2	9	6	2	0	2	4
136	Incandescent	4	75	1	1000	787	1	1	3	2	11	3	0	0	3	1
137	Incandescent	7	75	1	1000	2082.75	1	1	3	2	0	1	0	0	5	1
138	Incandescent	7	75	1	1000	3720	1	1	3	3	1	3	1	0	2	5
139	Incandescent	6	75	1	1000	508	1	1	3	2	9	5	1	0	5	3
140	Incandescent	6	60	1.4	1000	1870	1	1	1	2	9	6	2	0	5	1
141	Energy-saving bulb	10	25	8	10000	1559	1	1	4	2	9	1	0	0	0	5
142	Incandescent	6	75	1	1000	1943	1	1	4	2	9	4	0	0	5	4
143	Incandescent	5	100	.8	1000	1712	1	1	2	3	2	6	0	0	4	2
144	Incandescent	5	100	.8	1000	1770	1	1	1	2	0	7	1	0	4	2
145	Energy-saving bulb	5	20	9	10000	2660	1	1	2	2	3	4	2	0	3	4
146	Energy-saving bulb	9	20	9	10000	3316	1	1	3	2	2	5	1	0	3	4
147	Incandescent	0	60	1.4	1000	3316	1	1	3	2		1		0
148	Energy-saving bulb	6	25	8	10000	1226	1	1	1	0	2	5	1	0	2	4
149	Incandescent	4	75	1	1000	1178	1	1	0	0	2	4	0	0	2	5
150	Incandescent	4	60	1.4	1000	1117.2	1	1	3	1	0	0	0	0	1	3
151	Incandescent	5	100	.8	1000	2421	1	1	3	2	9	6	1	0	5	4
152	Energy-saving bulb	4	20	9	10000	1468	1	1	2	2	0	2	0	0	3	2
153	Incandescent	4	100	.8	1000	907	1	1	2	2	3	4	1	0	4	3
154	Incandescent	4	75	1	1000	686	1	1	2	2	11	1	0	0	5	1
155	Incandescent	5	75	1	1000	4082	1	1	2	2	0	6	0	0	5	2
156	Incandescent	4	75	1	1000	1175	1	1	3	2	6	4	0	0	4	2
157	Incandescent	6	75	1	1000	903.6	1	1	2	2	5	6	2	0	3	2
158	Incandescent	5	75	1	1000	2740	1	1	2	2	5	5	1	0	3	5
159	Incandescent	5	75	1	1000	795.6	1	1	1	1	0	2	0	0	1	3
160	Incandescent	4	60	1.4	1000	1131	1	1	2	1	2	3	1	0	2	3
161	Energy-saving bulb	6	20	9	10000	3138	1	1	2	2	11	2	0	0	1	5
162	Incandescent	5	60	1.4	1000	1957.5	1	1	2	1	0	4	1	0	1	4
163	Incandescent	6	100	.8	1000	1006	1	1	2	2	9	2	0	0	5	4
164	Incandescent	4	75	1	1000	507	1	1	5	1	2	1	0	0	2	5
165	Energy-saving bulb	6	25	8	10000	2218.5	1	1	2	2	5	4	2	0	3	4
166	Incandescent	4	75	1	1000	1585	1	1	1	1	2	4	0	0	2	4
167	Incandescent	3	75	1	1000	261	1	1	2	2	4	2	0	0	3	2
168	Incandescent	6	60	1.4	1000	1676.4	1	1	2	2	4	6	4	0	2	3
169	Incandescent	4	100	.8	1000	1110	1	1	3	1	9	3	0	0	5	3
170	Energy-saving bulb	2	25	8	10000	542	1	1	5	2	4	2	0	0	3	3
171	Incandescent	5	75	1	1000	1718	1	1	1	1	11	7	0	0	3	2
172	Incandescent	4	60	1.4	1000	1521	1	1	1	2	3	4	0	0	4	2
173	Incandescent	5	60	1.4	1000	880	1	1	2	2	2	7	5	0	3	3
174	Incandescent	5	60	1.4	1000	1359.43	1	1	2	2	0	6	0	0	5	0
175	Incandescent	5	75	1	1000	1070	1	1	2	2	9	4	0	0	5	4
176	Incandescent	5	75	1	1000	1765.5	1	1	2	2	9	4	0	0	5	1
177	Incandescent	5	75	1	1000	3355	1	1	2	2	2	3	1	0	4	3
178	Incandescent	5	75	1	1000	1349	1	1	0	1	3	5	3	0	3	4
179	Energy-saving bulb	5	25	8	10000	3034.5	1	1	0	0	2	5	2	0	2	4
180	Energy-saving bulb	5	15	12	10000	1528	1	1	3	2	9	4	0	0	2	4
181	Incandescent	5	60	1.4	1000	666	1	1	3	2	9	5	2	0	4	2
182	Energy-saving bulb	5	15	12	10000	1265	1	1	1	1	1	7	5	0	0	3
183	Energy-saving bulb	0	25	8	10000	4626	1	1	0	0	0	0	0	0	0	0
184	Incandescent	5	100	.8	1000	1813.5	1	1	3	2	11	2	0	0	4	2
185	Energy-saving bulb	5	25	8	10000	1924.5	1	1	3	2	11	1	0	0	3	4
186	Incandescent	5	60	1.4	1000	1671	1	1	3	2	5	6	4	0	3	4
187	Energy-saving bulb	5	25	8	10000	1000	1	1	3	1	2	3	1	0	3	4
188	Incandescent	6	60	1.4	1000	3354	1	1	1	2	1	5	0	0	1	5
189	Incandescent	5	75	1	1000	1313	1	1	3	1	3	4	2	0	2	4
190	Energy-saving bulb	4	20	9	10000	1050	1	1	0	1	12	4	0	0	1	5
191	Incandescent	6	60	1.4	1000	322	1	1	3	2	2	4	2	0	2	5
192	Energy-saving bulb	7	25	8	10000	4391	1	1	3	2	1	6	3	0	0	3
193	Incandescent	2	75	1	1000	2290	1	1	3	2	6	5	2	0	3	3
194	Incandescent	3	75	1	1000	792	1	1	3	2	3	6	3	0	2	2
195	Incandescent	3	75	1	1000	1099	1	1	2	2	7	3	1	0	2	3
196	Energy-saving bulb	6	25	8	10000	241.5	1	1	1	2	7	1	0	300	1	0
197	Incandescent	8	60	1.4	1000	2639	1	1	4	2	5	5	2	0	3	4
198	Energy-saving bulb	6	20	9	10000	2154	1	1	4	2	1	5	2	0	3	4
199	Incandescent	5	60	1.4	1000	1238	1	2	1	2	7	5	2	1400	3	3
200	Incandescent	4	75	1	1000	1512	1	1	4	2	2	4	1	500	3	3
201	Incandescent	4	75	1	1000	2080.5	1	1	3	1	12	3	0	0	1	5
202	Energy-saving bulb	3	20	9	10000	609	1	1	2	2	4	4	1	0	3	2
203	Energy-saving bulb	7	20	9	10000	1892.4	1	1	3	2	3	4	2	500	3	0
204	Incandescent	5	60	1.4	1000	1741	1	1	4	2	7	5	2	0	1	4
205	Incandescent		75	1	1000	1792	1	1	4	0
206	Incandescent	3	75	1	1000	736	1	1	3	2	4	4	1	0	3	3
207	Energy-saving bulb	3	15	12	10000	1654	1	1	3	2	7	4	1	0	3	2
208	Incandescent	3	60	1.4	1000	976	1	1	3	2	3	3	1	0	2	2
209	Energy-saving bulb	4	20	9	10000	1484	1	1	3	2	4	5	3	300	2	2
210	Incandescent	4	75	1	1000	1193.25	1	1	1	2	2	4	2	600	2	3
211	Incandescent	5	75	1	1000	2022	1	1	3	2	12	5	2	0	3	0
212	Energy-saving bulb	5	20	9	10000	1996	1	1	3	2	6	6	2	0	3	2
213	Energy-saving bulb	4	20	9	10000	686	1	1	3	2	6	4	2	0	1	3
214	Energy-saving bulb	4	20	9	10000	1235	1	1	3	2	2	6	4	0	3	2
215	Energy-saving bulb	4	25	8	10000	868	1	2	3	2	4	3	0	500	4	0
216	Energy-saving bulb	4	20	9	10000	2295	1	1	3	2	3	5	3	200	3	2
217	Incandescent	5	75	1	1000	864	1	1	3	2	2	5	2	500	2	2
218	Energy-saving bulb	4	20	9	10000	338	1	1	3	2	4	5	1	340	4	2
219	Energy-saving bulb	3	20	9	10000	319	1	1	3	2	11	3	0	0	4	1
220	Energy-saving bulb	4	20	9	10000	1125.75	1	1	2	2	5	5	3	0	3	2
221	Incandescent	4	75	1	1000	1383	1	1	4	1	6	3	0	0	4	2
222	Incandescent	0	100	.8	1000	1255	1	1	2	2	4	6	4	0	4	2
223	Energy-saving bulb	4	15	12	10000	1048.5	1	1	3	2	2	4	2	400	2	3
224	Energy-saving bulb	3	15	12	10000	983	1	2	2	2	4	6	0	0	3	0
225	Energy-saving bulb	7	20	9	10000	1128	1	1	3	1	7	7	5	300	2	2
226	Energy-saving bulb	5	15	12	10000	1333	1	1	1	1	6	4	2	0	2	4
227	Energy-saving bulb	5	20	9	10000	914	1	1	1	0	2	4	1	450	3	3
228	Energy-saving bulb	5	20	9	10000	1698	1	1	1	1	2	4	2	0	2	5
229	Energy-saving bulb	3	15	12	10000	1689	1	1	3	2	6	5	2	0	3	2
230	Energy-saving bulb	4	25	8	10000	1044	1	1	0	2	3	5	3	0	4	0
231	Energy-saving bulb	11	15	12	10000	6086	1	1	4	2	1	6	2	1000	2	4
232	Energy-saving bulb	2	15	12	10000	575	1	1	2	3	4	4	2	0	2	2
233	Energy-saving bulb	4	20	9	10000	1450.8	1	1	1	2	2	4	2	500	2	4
234	Energy-saving bulb	6	25	8	10000	1915	1	1	4	2	2	4	1	0	3	4
235	Energy-saving bulb	4	20	9	10000	1625	1	1	1	2	2	4	0	0	4	0
236	Energy-saving bulb	4	15	12	10000	1699	1	1	1	1	2	2	0	600	2	5
237	Incandescent	5	60	1.4	1000	2901	1	1	4	2	5	3	0	0	4	5
238	Energy-saving bulb	6	15	12	10000	3007	1	2	4	2	5	4	2	0	0	4
239	Incandescent	6	75	1	1000	541	1	1	4	2	6	5	0	0	2	4
240	Incandescent	5	75	1	1000	3367.5	1	2	4	2	12	5	2	0	3	3
241	Energy-saving bulb	3	25	8	10000	133	1	2	3	2	11	4	0	0	4	1
242	Energy-saving bulb	3	15	12	10000	812	1	2	3	2	6	6	2	0	4	1
243	Incandescent	8	60	1.4	1000	11141	1	2	4	2	7	6	1	0	0	0
244	Energy-saving bulb	4	15	12	10000	2254	1	1	4	2	6	6	4	0	3	4
245	Energy-saving bulb	4	15	12	10000	1258	1	2	2	2	3	4	2	400	2	2
246	Energy-saving bulb	5	20	9	10000	3691.5	1	1	2	2	7	5	2	0	2	0
247	Incandescent	4	60	1.4	1000	2273	1	2	2	2	3	5	1	480	3	2
248	Energy-saving bulb	5	15	12	10000	3158	1	1	4	2	1	4	2	0	2	5
249	Energy-saving bulb	5	15	12	10000	1306	1	1	1	2	7	4	1	0	3	3
250	Energy-saving bulb	5	20	9	10000	1700	1	1	3	2	3	4	2	0	3	2
251	Energy-saving bulb	6	20	9	10000	2456	1	1	4	2	2	6	2	0	3	2
252	Energy-saving bulb	7	20	9	10000	2304	1	1	4	2	6	7	2	0	4	3
253	Energy-saving bulb	4	15	12	10000	1862	1	1	3	2	7	5	1	0	3	2
254	Energy-saving bulb	5	25	8	10000	926	1	1	4	2	2	2	0	0	2	3
255	Energy-saving bulb	5	20	9	10000	800	1	1	0	2	3	3	0	0	4	2
256	Incandescent	4	75	1	1000	1899	1	1	4	2	7	5	2	300	3	3
257	Incandescent	4	60	1.4	1000	226	1	1	0	2	8	4	1	0	4	2
258	Incandescent	5	75	1	1000	727	1	2	2	2	3	5	1	0	3	1
259	Incandescent	6	75	1	1000	1846	1	2	0	2	3	4	2	0	2	3
260	Energy-saving bulb	3	20	9	10000	1323	1	2	2	2	8	6	2	0	4	2
261	Energy-saving bulb	4	15	12	10000	1104	1	2	3	2	9	5	1	0	5	1
262	Incandescent	3	75	1	1000	314	1	1	2	1	8	5	1	0	4	2
263	Energy-saving bulb	4	20	9	10000	2482	1	1	3	2	2	6	2	0	4	3
264	Incandescent	3	60	1.4	1000	1530	1	2	2	0	3	5	2	0	3	3
265	Incandescent	4	60	1.4	1000	1248	1	1	3	2	4	5	2	0	1	3
266	Incandescent	5	75	1	1000	1236	1	2	2	2	3	4	2	380	2	3
267	Energy-saving bulb	3	20	9	10000	1026	1	2	2	2	12	4	2	0	2	2
268	Incandescent	3	75	1	1000	750	1	2	0	2	12	3	1	0	2	2
269	Incandescent	3	75	1	1000	1715	1	1	3	2	7	5	2	0	4	2
270	Incandescent	3	75	1	1000	1128	1	1	3	2	4	5	3	0	3	2
271	Energy-saving bulb	3	25	8	10000	1210	1	1	3	2	12	5	3	0	3	2
272	Incandescent	3	60	1.4	1000	1152	1	1	2	2	3	4	2	400	2	2
273	Energy-saving bulb	2	25	8	10000	2100	1	1	3	2	4	8	6	250	3	1
274	Incandescent	1	60	1.4	1000	550	1	1	0	2	8	2	0	150	5	1
275	Energy-saving bulb	2	20	9	10000	2278	1	1	2	2	4	6	0	200	4	1
276	Incandescent	4	75	1	1000	1815	1	2	2	2	4	4	2	300	3	3
277	Incandescent	0	75	1	1000	1294	1	1	2	2	0	0	0	0	0	0
278	Incandescent	3	75	1	1000	1680	1	2	3	1	8	4	1	300	2	2
279	Incandescent	5	100	.8	1000	636	1	1	3	1	4	6	4	300	2	1
280	Incandescent	2	60	1.4	1000	177	1	2	3	2	8	3	0	150	3	1
281	Energy-saving bulb	6	20	9	10000	5374	1	1	3	2	7	6	0	500	3	0
282	Incandescent	4	100	.8	1000	2692	1	1	3	2	2	3	0	600	2	4
283	Energy-saving bulb	9	15	12	10000		1	1	3	2	9	8	4	600	5	1
284	Energy-saving bulb	6	20	9	10000	2831	1	1	0	2	9	7	2	800	5	4
285	Energy-saving bulb	10	25	8	10000	2919	1	2	4	2	1	8	6	0	3	5
286	Energy-saving bulb	3	25	8	10000	42	1	1	4	2	1	6	0	0	2	4
287	Incandescent	7	75	1	1000	5167.2	1	1	0	2	9	4	0	0	1	0
288	Incandescent	8	75	1	1000	1257	1	1	0	1	2	4	0	0	1	0
289	Incandescent	3	100	.8	1000	1309	1	1	0	1	6	5	3	400	2	0
290	Incandescent	7	100	.8	1000	1077	1	2	2	2	7	6	4	500	3	2
291	Incandescent	3	75	1	1000	985.2	1	2	2	1	4	6	4	250	3	1
292	Incandescent	3	75	1	1000	1942	1	1	0	1	4	3	0	400	2	3
293	Incandescent	3	100	.8	1000	1186	1	1	1	2	10	2	0	1000	4	1
294	Incandescent	3	100	.8	1000	1320	1	1	3	2	4	6	4	300	3	2
295	Incandescent	4	75	1	1000	832	1	1	3	3	10	1	0	0	4	1
296	Energy-saving bulb	4	25	8	10000	832	1	1	3	3	0	0	0	0	0	0
297	Energy-saving bulb	3	20	9	10000	310	1	1	0	3	10	1	0	0	3	0
298	Energy-saving bulb	5	25	8	10000	1059.6	1	1	2	1	3	3	2	800	2	4
299	Incandescent	5	60	1.4	1000	2196	1	1	1	1	1	3	1	1000	2	5
300	Incandescent	2	75	1	1000	905	1	1	2	2	4	3	1	300	3	2
301	Incandescent	4	100	.8	1000	2719	1	1	0	2	1	4	2	1400	2	5
302	Energy-saving bulb	4	25	8	10000	3003	1	1	1	1	10	3	1	0	3	3
303	Incandescent	5	100	.8	1000	746	1	1	1	1	2	3	0	800	2	4
304	Incandescent	4	100	.8	1000	2790	1	1	3	2	7	5	3	700	3	4
305	Energy-saving bulb	3	15	12	10000	994	1	1	0	2	4	4	2	400	2	4
306	Incandescent	2	75	1	1000	2021	1	1	3	1	4	4	0	350	3	2
307	Incandescent	6	100	.8	1000	113	1	2	3	2	10	4	2	0	4	1
308	Energy-saving bulb	4	20	9	10000	710	1	1	4	1	10	5	2	600	3	2
309	Energy-saving bulb	6	20	9	10000	3373	1	1	4	2	7	6	3	1000	2	3
310	Energy-saving bulb	8	20	9	10000	3221	1	1	0	1	7	4	2	700	2	4
311	Energy-saving bulb	12	25	8	10000	5561	1	1	4	2	6	4	1	1200	1	4
312	Energy-saving bulb	8	20	9	10000	5489	1	1	4	2	1	4	2	1600	1	3
313	Incandescent	5	100	.8	1000	2322	1	1	1	2	1	3	0	1200	2	5
314	Energy-saving bulb	6	15	12	10000	2256	1	1	4	1	7	4	0	1500	3	4
315	Incandescent	6	100	.8	1000	1069	1	1	1	1	4	2	0	600	0	4
316	Incandescent	0	60	1.4	1000	1474	1	1	0	2	2	4	2	600	3	0
317	Incandescent	6	100	.8	1000	1070.77	1	1	3	1	1	4	2	1600	0	5
318	Incandescent	3	100	.8	1000	256	1	1	0	2	6	1	0	0	3	3
319	Incandescent	3	100	.8	1000	803	1	1	1	1	6	2	0	0	0	4
320	Incandescent	4	100	.8	1000	1092	1	1	1	1	12	3	0	200	1	5
321	Incandescent	3	100	.8	1000	2069	1	1	4	2	7	4	1	800	2	3
322	Incandescent	4	100	.8	1000	391	1	1	4	2	4	4	2	250	2	2
323	Incandescent	4	100	.8	1000	2150	1	1	2	2	2	6	3	500	3	4
324	Incandescent	3	100	.8	1000	753	1	1	2	1	4	5	0	700	3	3
325	Energy-saving bulb	5	20	9	10000	3000	1	1	3	2	7	6	3	800	3	0
326	Energy-saving bulb	2	25	8	10000	1925	1	2	1	1	1	4	2	1200	2	5
327	Energy-saving bulb	5	25	8	10000	1536	1	1	4	2	9	5	1	1200	0	5
328	Energy-saving bulb	7	25	8	10000	1916.4	1	1	1	1	12	2	0	400	1	0
329	Incandescent	3	75	1	1000	331.5	1	1	3	2	7	3	1	0	3	2
330	Incandescent	9	60	1.4	1000	1773	1	1	3	2	6	6	4	400	2	2
331	Energy-saving bulb	3	20	9	10000	1899	1	1	3	1	4	3	1	350	2	0
332	Incandescent	4	75	1	1000	15	1	1	3	2	8	4	2	600	3	0
333	Incandescent	7	75	1	1000	2681	1	1	3	2	8	8	3	0	5	0
334	Incandescent	10	75	1	1000	1782	1	2	2	2	8	12	8	700	4	1
335	Energy-saving bulb	3	25	8	10000	417	1	1	3	1	4	3	0	450	0	1
336	Incandescent	3	75	1	1000	2598	1	1	3	2	4	4	2	500	3	0
337	Energy-saving bulb	4	25	8	10000	3313.5	1	2	3	1	3	5	3	700	3	0
338	Incandescent	5	75	1	1000	2020	1	1	3	2	6	5	2	500	3	3
339	Energy-saving bulb	3	20	9	10000	711.6	1	1	3	1	6	2	0	300	1	2
340	Energy-saving bulb	5	20	9	10000	3559	1	1	3	2	7	7	3	700	4	3
341	Incandescent	3	60	1.4	1000	2140	1	1	0	2	7	1	0	550	1	0
342	Incandescent	4	75	1	1000	1749	1	1	3	1	6	3	1	350	2	2
343	Incandescent	5	75	1	1000	1631	1	1	3	2	6	6	4	550	3	0
344	Incandescent	5	75	1	1000	2230	1	1	3	2	4	3	0	450	3	3
345	Incandescent	4	60	1.4	1000	1098	1	1	3	1	7	3	1	450	1	3
346	Incandescent	3	75	1	1000	616	1	1	3	2	3	2	0	630	2	0
347	Incandescent	5	75	1	1000	1101	1	1	3	1	7	4	2	480	2	0
348	Incandescent	4	75	1	1000	1655	1	1	3	1	3	3	1	500	2	0
349	Incandescent	4	75	1	1000	750	1	1	3	1	3	5	2	600	4	2
350	Energy-saving bulb	4	25	8	10000	2722	1	1	3	2	2	4	1	140	3	1
351	Energy-saving bulb	6	25	8	10000	1371	1	1	3	2	4	5	3	350	4	1
352	Incandescent	5	75	1	1000	1073	1	1	3	2	2	6	4	170	5	1
353	Incandescent	5	75	1	1000	1143	1	1	3	2	4	8	6	270	4	1
354	Incandescent	5	100	.8	1000	1409	1	1	4	2	2	6	4	350	3	1
355	Energy-saving bulb	3	25	8	10000	1528	1	1	3	2	4	3	1	270	2	0
356	Incandescent	4	100	.8	1000	1399	1	1	3	1	3	4	2	0	3	0
357	Incandescent	3	75	1	1000	2914	1	1	3	2	7	5	2	600	3	0
358	Incandescent	4	75	1	1000	2096	1	1	3	1	4	4	2	400	2	0
359	Incandescent	0	60	1.4	1000	2180	1	1	3	2	3	6	1	650	1	4
360	Energy-saving bulb	4	25	8	10000	2682	1	1	3	1	3	3	1	700	2	0
361	Energy-saving bulb	5	15	12	10000	1734	1	1	3	2	4	6	3	450	4	3
362	Energy-saving bulb	3	20	9	10000	1061	1	1	5	1	2	2	0	350	1	4
363	Energy-saving bulb	0	15	12	10000	2646	1	1	1	3	4	2	0	0	2	0
364	Energy-saving bulb	4	25	8	10000	2195	1	1	4	2	9		0	1000	5	4
365	Energy-saving bulb	5	25	8	10000	4020	1	1	1	1	6	2	0	1000	2	4
366	Energy-saving bulb	5	25	8	10000	2710	1	1	1	1	2	4	2	1500	3	5
367	Energy-saving bulb	5	20	9	10000	3547	1	1	1	2	6	3	1	1600	4	4
368	Incandescent	7	60	1.4	1000	3417	1	1	4	2	5	5	0	2500	4	4
369	Energy-saving bulb	7	25	8	10000	5584	1	1	4	2	9	3	0	1500	5	2
370	Energy-saving bulb	0	20	9	10000	2415	1	1	4	1	2	5	1	800	0	0
371	Incandescent	1	100	.8	1000	627	1	1	5	1	7	1	0	400	1	3
372	Incandescent	8	100	.8	1000	1060	1	1	4	2	1	5	3	1800	3	5
373	Energy-saving bulb	5	25	8	10000	2027	1	1	4	2	4	6	1	0	3	1
374	Incandescent	4	60	1.4	1000	2181	1	1	0	2	4	6	0	200	4	0
375	Incandescent	4	75	1	1000	1724.4	1	1	4	2	0	5	1	1000	3	5
376	Incandescent	2	75	1	1000	1716	1	1	1	1	2	1	0	700	2	5
377	Energy-saving bulb	5	15	12	10000	73.5	1	1	1	2	5	0	0	1500	1	5
378	Incandescent	4	60	1.4	1000	3044.4	1	1	4	2	5	5	2	1000	3	2
379	Incandescent	6	60	1.4	1000	2498	1	1	0	2	9	6	0	300	5	1
380	Energy-saving bulb	6	15	12	10000	847	1	1	4	2	6	4	2	800	3	3
381	Energy-saving bulb	3	25	8	10000	1391	1	1	3	2	9	2	0	498	5	3
382	Energy-saving bulb	6	25	8	10000	822	1	1	1	2	4		0	0	2	3
383	Energy-saving bulb	6	15	12	10000	2753	1	1	4	2	5	4	1	0	3	4
384	Energy-saving bulb	4	25	8	10000	401	1	1	2	2	3	5	1	0	4	3
385	Energy-saving bulb	5	15	12	10000	1735	1	1	4	2	4	2	0	500	4	4
386	Incandescent	6	75	1	1000	1712	1	1	4	2	9	3	0	450	0	3
387	Energy-saving bulb	4	25	8	10000	1924	1	1	4	1	2	5	0	0	3	5
388	Energy-saving bulb	5	25	8	10000	9380	1	1	2	2	7	2	0	500	0	2
389	Energy-saving bulb	4	15	12	10000	1976	1	1	0	2	9	7	0	300	4	2
390	Incandescent	0	75	1	1000	261	1	1	1	2	7	6	2	9000	4	0
391	Energy-saving bulb	4	15	12	10000	3202	1	1	4	2	3	5	1	0	4	4
392	Energy-saving bulb	6	25	8	10000	3587	1	1	4	2	9	2	0	1000	5	4
393	Incandescent	6	75	1	1000	3409	1	1	4	2	4	6	1	0	0	0
394	Energy-saving bulb	2	15	12	10000	78	1	1	2	1	4	2	0	0	1	3
395	Energy-saving bulb	4	15	12	10000	2487	1	1	4	1	2	4	0	800	4	4
396	Incandescent	6	75	1	1000	1297	1	1	4	2	9	5	0	0	5	4
397	Incandescent	0	60	1.4	1000	4140	1	1	4	2	0	0	0	0	0	0
398	Energy-saving bulb	11	25	8	10000	3565	1	1	4	2	1	6	3	2500	3	5
399	Incandescent	3	60	1.4	1000	2443	1	1	1	1	11	3	0	0	3	3
400	Energy-saving bulb	4	20	9	10000	2593	1	1	2	1	9	6	0	0	4	3
401	Energy-saving bulb	5	20	9	10000	1296	1	1	4	2	9	5	0	0	2	4
402	Energy-saving bulb	5	15	12	10000	751	1	1	1	1	11	3	0	0	4	2
403	Energy-saving bulb	4	15	12	10000	1019	1	1	4	2	6	5	3	0	2	5
404	Energy-saving bulb	4	20	9	10000	1362	1	1	4	1	7	4	0	0	3	4
405	Incandescent	5	100	.8	1000	2286	1	1	1	1	2	4	2	0	2	3
406	Incandescent	4	75	1	1000	2118	1	1	3	2	2	5	1	0	3	2
407	Energy-saving bulb	3	20	9	10000	1288	1	1	3	2	4	3	1	0	2	2
408	Energy-saving bulb	3	25	8	10000	3143	1	1	2	2	2	4	1	0	3	4
409	Energy-saving bulb	4	20	9	10000	3842	1	1	4	2	7	6	3	0	3	3
410	Energy-saving bulb	5	15	12	10000	1639	1	1	3	2	2	5	0	0	2	4
411	Energy-saving bulb	5	15	12	10000	805	1	1	3	1	4	3	1	0	2	3
412	Energy-saving bulb	4	15	12	10000	2410.5	1	1	3	2	9	4	0	0	5	2
413	Energy-saving bulb	6	25	8	10000	5521.5	1	1	4	2	7	3	0	0	3	3
414	Incandescent	4	75	1	1000	679	1	1	4	2	2	3	1	0	3	4
415	Incandescent	6	75	1	1000	1601	1	1	0	2	3	5	2	0	3	3
416	Energy-saving bulb	3	20	9	10000	441	1	1	3	1	6	4	1	0	2	3
417	Energy-saving bulb	3	15	12	10000	438	1	1	3	2	9	2	0	0	5	5
418	Incandescent	4	75	1	1000	2614.29	1	1	0	2	3	5	0	0	3	5
419	Energy-saving bulb	6	15	12	10000	2130	1	1	4	2	7	4	1	0	3	3
420	Energy-saving bulb	3	15	12	10000	557	1	1	2	2	7	3	1	0	2	3
421	Energy-saving bulb	7	25	8	10000	3222	1	1	4	2	1	4	2	0	3	4
422	Energy-saving bulb	5	15	12	10000	1867	1	1	4	2	9	6	2	0	5	3
423	Energy-saving bulb	2	20	9	10000	856	1	1	0	2	7	0	0	0	2	5
424	Energy-saving bulb	4	15	12	10000	4603	1	1	4	2	1	4	2	0	3	5
425	Energy-saving bulb	4	25	8	10000	2410	1	1	4	2	11	1	0	0	5	1
426	Energy-saving bulb	6	25	8	10000	2131	1	1	1	2	2	5	0	0	4	4
427	Energy-saving bulb	9	25	8	10000	3227	1	1	4	2	10	9	5	0	2	3
428	Energy-saving bulb	8	25	8	10000	1911	1	1	4	1	9	4	2	1850	3	2
429	Energy-saving bulb	6	25	8	10000	2477	1	1	4	2	2	5	2	600	3	4
430	Incandescent	7	75	1	1000	2611	1	1	4	2	7	8	6	700	2	2
431	Energy-saving bulb	6	25	8	10000	877.5	1	1	3	1	4	4	2	250	2	1
432	Incandescent	7	100	.8	1000	852	1	1	4	2	2	5	3	600	3	4
433	Energy-saving bulb	1	25	8	10000	5080	1	1	0	1	7	2	0	800	1	2
434	Energy-saving bulb	6	20	9	10000	290	1	1	1	1	1	2	0	700	3	2
435	Energy-saving bulb	8	15	12	10000	4839	1	1	1	2	1	5	3	300	3	4
436	Energy-saving bulb	6	15	12	10000	1145	1	1	1	1	4	4	2	600	2	3
437	Incandescent	10	100	.8	1000	3125	1	1	0	2	9	7	0	800	3	4
438	Energy-saving bulb	5	15	12	10000	1809	1	1	1	2	9	4	0	500	3	4
439	Incandescent	7	75	1	1000	2766	1	1	1	1	9	2	0	1110	5	4
440	Energy-saving bulb	6	25	8	10000	3808	1	1	4	2	9	8	4	900	4	1
441	Energy-saving bulb	4	20	9	10000	3043.71	1	1	4	2	3	5	3	360	3	3
442	Incandescent	7	75	1	1000	2080	1	1	4	2	2	6	2	600	4	4
443	Incandescent	12	75	1	1000	2901	1	1	4	2	1	5	3	1000	3	4
444	Energy-saving bulb	8	25	8	10000	650	1	1	4	2	3	5	1	1000	4	3
445	Incandescent	5	75	1	1000	751	1	1	3	2	3	4	0	450	3	2
446	Energy-saving bulb	7	25	8	10000	503	1	1	1	2	1	4	2	1000	3	5
447	Energy-saving bulb	4	25	8	10000	977	1	1	4	1	1	3	0	600	1	2
448	Incandescent	7	100	.8	1000	1947	1	2	1	2	4	4	1	300	3	4
449	Energy-saving bulb	5	15	12	10000	470	1	1	1	2	3	5	2	350	3	2
450	Incandescent	7	100	.8	1000	1113	1	1	1	2	2	4	0	450	3	2
451	Incandescent	5	75	1	1000	752	1	1	1	2	7	4	1	400	3	4
452	Incandescent	7	100	.8	1000	1596	1	1	1	1	1	2	0	1500	2	5
453	Incandescent	5	75	1	1000	1148	1	1	1	2	4	7	2	300	3	2
454	Incandescent	8	100	.8	1000	1639	1	1	4	2	9	3	0	800	4	4
455	Incandescent	6	75	1	1000	2369	1	1	3	2	4	8	3	600	1	4
456	Incandescent	6	75	1	1000	1564	1	2	5	1	1	5	3	1000	3	5
457	Incandescent	6	75	1	1000	612	1	2	3	2	3	4	2	750	2	3
458	Energy-saving bulb	7	25	8	10000	1841	1	2	3	2	1	4	1	950	2	5
459	Incandescent	3	75	1	1000	2249	1	2	3	2	6	7	1	200	4	1
460	Energy-saving bulb	6	25	8	10000	1791	1	2	2	2	9	5	0	100	4	1
461	Energy-saving bulb	5	25	8	10000	800	1	1	4	2	4	4	2	350	2	2
462	Incandescent	10	75	1	1000	2250	1	1	4	2	1	6	1	2500	4	4
463	Incandescent	6	75	1	1000	1559	1	1	1	2	3	4	1	300	1	4
464	Energy-saving bulb	6	25	8	10000	1274	1	1	3	2	2	5	3	500	4	2
465	Energy-saving bulb	7	15	12	10000	1117	1	1	3	2	4	8	3	500	2	3
466	Energy-saving bulb	4	25	8	10000	158.4	1	1	3	2	7	8	1	500	3	4
467	Incandescent	7	75	1	1000	2097.43	1	1	3	2	2	6	3	500	3	4
468	Incandescent	7	75	1	1000	1646	1	1	3	2	3	4	2	400	3	2
469	Incandescent	7	75	1	1000	674	1	1	4	1	3	2	0	550	3	2
470	Incandescent	6	60	1.4	1000	1191	1	1	3	2	10	8	6	200	2	4
471	Energy-saving bulb	9	25	8	10000	1129	1	1	4	2	4	8	1	250	5	1
472	Incandescent	5	75	1	1000	1077	1	1	3	3	2	5	3	550	4	5
473	Incandescent	7	75	1	1000	894	1	1	1	1	10	3	2	400	2	4
474	Energy-saving bulb	7	15	12	10000	1225	1	1	3	2	6	8	3	500	2	1
475	Incandescent	4	75	1	1000	800	1	1	3	2	4	5	1	300	3	2
476	Incandescent	5	100	.8	1000	224	1	1	1	1	7	3	1	600	1	4
477	Incandescent	6	75	1	1000	858	1	1	3	2	11	6	0	250	4	1
478	Incandescent	6	75	1	1000	642	1	1	3	2	4	4	2	350	3	2
479	Incandescent	5	75	1	1000	922	1	1	3	2	2	10	1	480	3	2
480	Incandescent	5	100	.8	1000	668	1	1	3	1	3	3	1	450	1	2
481	Energy-saving bulb	7	15	12	10000	1129	1	1	4	2	9	7	0	750	4	2
482	Incandescent	8	75	1	1000	754	1	1	4	2	9	5	0	1500	4	4
483	Energy-saving bulb	8	15	12	10000	430	1	1	1	2	6	1	0	300	2	2
484	Energy-saving bulb	6	25	8	10000	1576	1	1	3	1	6	7	5	500	3	2
485	Energy-saving bulb	5	15	12	10000	1378.5	1	1	0	3	7	6	4	400	5	2
486	Incandescent	7	75	1	1000	1006.5	1	1	4	2	1	6	3	600	3	2
487	Energy-saving bulb	8	25	8	10000	1358	1	1	4	2	7	4	2	800	2	3
488	Energy-saving bulb	11	25	8	10000	1637	1	1	4	2	7	2	0	250	3	3
489	Incandescent	2	75	1	1000	1068	1	1	0	2	6	3	0	0	2	3
490	Energy-saving bulb	7	25	8	10000	2000	1	1	4	2	9	3	0	0	0	2
491	Incandescent	6	75	1	1000	1845	1	1	3	2	3	6	2	0	3	4
492	Incandescent	7	75	1	1000	1001	1	1	1	2	2	4	1	0	1	4
493	Incandescent	5	75	1	1000	1221	1	1	0	1	1	5	3	500	2	0
494	Incandescent	3	60	1.4	1000	1365	1	1	0	2	7	7	1	0	4	2
495	Energy-saving bulb	6	25	8	10000	991	1	1	3	2	9	6	0	180	5	0
496	Incandescent	6	75	1	1000	837	1	1	4	2	2	0	0	0	4	0
497	Incandescent	9	60	1.4	1000	3461	1	1	4	2	6	5	1	0	3	2
498	Incandescent	5	75	1	1000	1209	1	1	4	1	7	5	2	0	2	2
499	Incandescent	7	75	1	1000	1521	1	1	4	2	9	4	0	0	1	5
500	Incandescent	5	75	1	1000	912	1	1	3	1	1	3	1	0	1	5
501	Energy-saving bulb	7	25	8	10000	2601	1	1	3	2	9	6	0	0	5	2
502	Energy-saving bulb	5	25	8	10000	2107	1	1	0	1	9	4	1	0	3	2
503	Energy-saving bulb	5	25	8	10000	1002	1	1	3	2	3	5	0	0	3	2
504	Energy-saving bulb	7	25	8	10000	3082	1	1	4	2	2	4	1	0	3	4
505	Incandescent	6	75	1	1000	1677	1	1	1	2	9	6	1	0	5	1
506	Energy-saving bulb	6	25	8	10000	2501	1	1	4	2	5	3	0	0	5	5
507	Energy-saving bulb	6	20	9	10000	660	1	1	1	1	3	4	0	0	2	2
508	Incandescent	8	100	.8	1000	1384	1	1	4	2	2	3	0	0	2	4
509	Incandescent	4	75	1	1000	1200	1	1	4	2	7	6	1	600	3	0
510	Incandescent	3	60	1.4	1000	500	1	1	1	1	3	3	1	260	3	0
511	Energy-saving bulb	5	20	9	10000	1085	1	1	3	2	3	3	0	0	2	0
512	Energy-saving bulb	4	15	12	10000	1300	1	1	3	2	7	4	2	300	3	5
513	Incandescent	7	60	1.4	1000	2100	1	1	4	2	3	5	3	0	3	4
514	Energy-saving bulb	5	15	12	10000	6000	1	1	4	2	5	5	3	0	3	0
515	Energy-saving bulb	9	15	12	10000	1700	1	1	4	2	6	6	1	800	2	0
516	Incandescent	7	60	1.4	1000	2300	1	1	1	2	9	7	0	500	4	0
517	Energy-saving bulb	6	15	12	10000	1900	1	1	4	2	7	6	2	0	3	0
518	Energy-saving bulb	6	15	12	10000	3150	1	1	4	2	7	2	0	500	2	3
519	Energy-saving bulb	5	15	12	10000	1400	1	1	1	2	9	3	0	600	3	0
520	Energy-saving bulb	6	15	12	10000	7000	1	1	4	2	1	5	3	0	2	0
521	Incandescent	8	100	.8	1000	2300	1	1	4	2	7	4	0	0	3	4
522	Energy-saving bulb	5	15	12	10000	1400	1	1	3	2	3	5	2	400	2	0
523	Energy-saving bulb	3	15	12	10000	600	1	1	1	1	3	2	0	300	1	0
524	Energy-saving bulb	7	15	12	10000	2300	1	1	1	1	2	5	1	0	3	0
525	Energy-saving bulb	4	15	12	10000	600	1	1	3	2	4	4	0	250	3	0
526	Energy-saving bulb	6	15	12	10000	900	1	1	1	2	2	3	1	600	3	0
527	Incandescent	6	100	.8	1000	1700	1	1	4	1	9	6	0	700	5	4
528	Energy-saving bulb	6	15	12	10000	1800	1	1	4	1	2	4	2	750	3	0
529	Energy-saving bulb	5	15	12	10000	771	1	1	4	2	12	1	0	0	1	0
530	Energy-saving bulb	9	15	12	10000	5200	1	1	4	2	1	6	0	1000	2	4
531	Energy-saving bulb	6	15	12	10000	1200	1	1	4	2	11	6	0	0	3	0
532	Energy-saving bulb	12	15	12	10000	3400	1	1	4	2	7	6	2	0	3	0
533	Energy-saving bulb	7	15	12	10000	2165	1	1	3	1	2	4	2	0	2	0
534	Energy-saving bulb	7	15	12	10000	3700	1	1	4	3	2	4	0	0	2	0
535	Energy-saving bulb	6	20	9	10000	1150	1	1	1	2	9	5	1	700	4	0
536	Incandescent	6	60	1.4	1000	1500	1	1	1	1	2	4	2	500	3	0
537	Energy-saving bulb	6	20	9	10000	1800	1	1	4	2	9	7	0	0	4	4
538	Incandescent	4	100	.8	1000	1300	1	1	4	2	9	8	0	2000	5	4
539	Energy-saving bulb	5	20	9	10000	1000	1	1	1	2	7	6	2	800	3	4
540	Energy-saving bulb	5	20	9	10000	1400	1	1	3	2	9	3	0	250	5	2
541	Energy-saving bulb		20	9	10000	395	1	1	0	0
542	Energy-saving bulb	4	15	12	10000	1900	1	1	4	2	9	4	1	0	2	3
543	Incandescent	7	100	.8	1000	950	1	1	1	2	9	2	0	0	4	5
544	Incandescent	5	75	1	1000	1300	1	1	3	2	7	6	2	0	2	3
545	Energy-saving bulb	6	20	9	10000	1979	1	1	1	0	7	3	1	500	1	0
546	Energy-saving bulb	4	20	9	10000	1300	1	1	2	2	9	2	0	150	5	1
547	Energy-saving bulb	4	15	12	10000	441.6	1	1	3	2	9	4	0	500	5	3
548	Energy-saving bulb	13	15	12	10000	6533	1	1	4	2	9	5	0	0	4	5
549	Energy-saving bulb	9	25	8	10000	3485	1	1	4	2	7	4	0	0	3	0
550	Energy-saving bulb	5	15	12	10000	1300	1	1	3	2	2	4	2	320	1	0
551	Energy-saving bulb	5	15	12	10000	1000	1	1	3	2	3	4	1	400	2	0
552	Energy-saving bulb	4	15	12	10000	2000	1	1	3	2	1	5	1	730	4	5
553	Energy-saving bulb	6	15	12	10000	1700	1	1	4	1	6	3	1	600	1	0
554	Incandescent	8	60	1.4	1000	2700	1	1	3	2	9	10	1	270	5	1
555	Energy-saving bulb	4	25	8	10000	1400	1	1	3	2	3	5	2	300	2	0
556	Energy-saving bulb	6	15	12	10000	1150	1	1	4	1	7	4	1	0	2	3
557	Incandescent	3	75	1	1000	700	1	1	1	1	6	4	2	0	1	0
558	Incandescent	5	75	1	1000	1500	1	1	3	2	9	3	0	307	5	2
559	Incandescent	6	75	1	1000	2600	1	1	3	2	11	2	0	0	3	0
560	Incandescent	5	60	1.4	1000	1100	1	1	3	2	4	5	1	300	2	3
561	Incandescent	6	60	1.4	1000	5383	1	1	4	2	2	4	1	0	3	4
562	Incandescent	7	75	1	1000	1282	1	1	2	2	4	6	0	0	2	0
563	Incandescent	5	60	1.4	1000	1166	1	1	2	2	4	6	3	250	3	0
564	Incandescent	4	60	1.4	1000	832	1	1	2	2	4	5	2	200	2	2
565	Incandescent	5	60	1.4	1000	265	1	1	4	2	4	5	2	350	2	2
566	Incandescent	4	60	1.4	1000	1206	1	1	3	2	3	4	2	0	2	3
567	Energy-saving bulb	3	15	12	10000	336	1	1	2	2	4	4	2	300	2	3
568	Incandescent	4	75	1	1000	1170	1	1	4	2	2	6	1	500	4	3
569	Incandescent	4	60	1.4	1000	1635	1	1	3	2	4	6	2	300	2	2
570	Incandescent	5	75	1	1000	2157	1	1	3	2	8	5	1	0	3	3
571	Incandescent	4	75	1	1000	894	1	1	2	2	8	4	2	0	4	0
572	Incandescent	4	75	1	1000	395	1	2	2	2	8	6	2	0	3	0
573	Incandescent	6	75	1	1000	1529	1	1	4	2	10	4	0	1000	5	2
574	Incandescent	6	75	1	1000	589.2	1	2	4	2	3	2	0	500	1	2
575	Incandescent	5	75	1	1000	1175	1	2	4	2	11	4	2	0	3	2
576	Energy-saving bulb	7	20	9	10000	1836	1	1	4	2	3	5	3	550	3	4
577	Energy-saving bulb	4	25	8	10000	15	1	2	2	2	11	2	0	100	5	1
578	Incandescent	5	75	1	1000	2132	1	1	4	2	9	8	0	1100	5	1
579	Incandescent	5	75	1	1000	177	1	1	4	1	1	7	5	1000	2	5
580	Energy-saving bulb	8	20	9	10000	1146	1	1	4	2	3	8	6	300	4	1
581	Energy-saving bulb	5	25	8	10000	1056	1	1	4	1	1	2	0	500	2	5
582	Incandescent	6	75	1	1000	709	1	1	3	2	6	3	1	500	4	0
583	Energy-saving bulb	6	25	8	10000	926	1	1	4	2	9	2	0	180	5	2
584	Energy-saving bulb	5	25	8	10000	364	1	1	4	2	6	3	1	350	2	2
585	Incandescent	5	75	1	1000	1439	1	1	3	3	9	8	0	700	5	1
586	Energy-saving bulb	0	25	8	10000	995	1	1	3	2	6	5	2	700	2	1
587	Incandescent	9	60	1.4	1000	2115	1	1	3	2	3	5	3	0	3	4
588	Incandescent	5	100	.8	1000	508	1	2	4	2	8	2	0	400	2	4
589	Incandescent	5	100	.8	1000	2217	1	2	4	2	2	5	2	450	2	2
590	Incandescent	5	75	1	1000	958	1	2	4	1	3	4	2	500	2	4
591	Incandescent	6	100	.8	1000	984	1	2	4	2	4	4	2	200	3	2
592	Incandescent	5	75	1	1000	1285	1	1	2	2	9	4	0	100	5	1
593	Incandescent	3	75	1	1000	622	1	2	2	1	4	5	3	200	2	1
594	Energy-saving bulb	9	15	12	10000	1709	1	2	2	2	11	2	0	150	5	1
595	Incandescent	5	75	1	1000	773	1	2	3	2	8	5	0	0	2	2
596	Energy-saving bulb	4	15	12	10000	1058	1	2	2	2	11	5	0	0	4	1
597	Incandescent	6	100	.8	1000	848	1	2	4	2	8	4	0	500	5	0
598	Incandescent	6	60	1.4	1000	1238.4	1	2	3	2	4	5	1	0	1	0
599	Incandescent	7	75	1	1000	677	1	1	4	2	1	6	3	800	4	4
600	Incandescent	5	75	1	1000	1212	1	1	4	2	9	6	0	150	5	0
601	Energy-saving bulb	2	15	12	10000	465	1	2	2	2	0	2	0	0	3	5
602	Incandescent	5	60	1.4	1000	1647	1	1	2	2	4	8	3	200	4	0
603	Incandescent	3	100	.8	1000	614	1	2	0	2	4	4	2	250	2	0
604	Incandescent	6	75	1	1000	998	1	2	0	2	8	5	0	0	1	5
605	Energy-saving bulb	4	15	12	10000	826	1	2	3	1	4	4	2	0	2	3
606	Incandescent	2	60	1.4	1000	135	1	2	2	2	11	2	0	0	3	2
607	Incandescent	3	75	1	1000	500	1	2	2	2	4	3	0	0	5	1
608	Energy-saving bulb	7	15	12	10000	1262	1	2	3	2	0	0	0	0	0	0
609	Incandescent	5	75	1	1000	1159	1	2	3	2	11	8	1	0	5	1
610	Incandescent	7	75	1	1000	1596	1	2	4	2	6	11	5	300	1	4
611	Energy-saving bulb	6	15	12	10000	1157	1	2	0	2	4	5	3	200	2	2
612	Energy-saving bulb	6	15	12	10000	2179	1	1	0	2	8	6	4	0	3	2
613	Energy-saving bulb	3	25	8	10000	689	1	1	3	2	9	2	0	0	5	1
614	Energy-saving bulb	4	15	12	10000	3406	1	1	4	2	9	3	0	0	5	3
615	Incandescent	5	75	1	1000	622.5	1	1	4	2	9	2	0	0	3	2
616	Incandescent	5	75	1	1000	1009	1	1	2	2	9	3	0	0	4	1
617	Incandescent	4	75	1	1000	1053	1	2	4	2	4	5	3	0	2	1
618	Energy-saving bulb	5	15	12	10000	1170	1	2	0	2	9	5	0	0	5	3
619	Incandescent	7	75	1	1000	909	1	2	3	2	6	5	1	0	1	4
620	Energy-saving bulb	5	20	9	10000	1069	1	2	3	2	4	4	1	0	4	2
621	Incandescent	9	100	.8	1000	2657	1	1	0	2	9	4	0	0	5	0
622	Energy-saving bulb	4	25	8	10000	1204	1	1	0	2	4	5	0	0	4	0
623	Energy-saving bulb	4	15	12	10000	1407	1	1	3	2	9	2	0	200	3	1
624	Incandescent	5	100	.8	1000	1159	1	1	1	2	4	5	3	0	3	2
625	Incandescent	3	100	.8	1000	1046	1	1	2	2	9	2	0	300	4	1
626	Incandescent	3	100	.8	1000	540	1	1	3	2	11	1	0	0	5	1
627	Energy-saving bulb	5	20	9	10000	1116.6	1	2	3	2	4	3	1	0	2	2
628	Incandescent	3	100	.8	1000	960	1	2	3	2	11	4	1	200	2	1
629	Incandescent	3	100	.8	1000	1247	1	2	3	2	4	2	0	300	4	1
630	Incandescent	4	75	1	1000	917	1	1	2	2	11	2	0	1000	3	1
631	Incandescent	4	75	1	1000	1448	1	1	2	2	11	4	1	0	3	2
632	Energy-saving bulb	1	25	8	10000	605	1	1	3	2	11	1	0	0	5	1
633	Incandescent	5	100	.8	1000	1426	1	1	1	2	0	4	1	400	3	3
634	Energy-saving bulb	11	25	8	10000	590	1	1	4	2	8	15	7	0	3	0
635	Incandescent	6	75	1	1000	16108	1	1	4	2	6	5	3	0	2	0
636	Incandescent	10	60	1.4	1000	1811	1	1	4	2	9	4	0	0	5	3
637	Energy-saving bulb	6	20	9	10000	1895	1	1	4	2	8	6	2	0	3	3
638	Incandescent	5	75	1	1000	844	1	2	2	2	4	5	3	0	2	2
639	Incandescent	8	75	1	1000	2117	1	1	4	2	1	6	4	0	3	5
640	Energy-saving bulb	7	20	9	10000	1193	1	1	2	2	6	5	0	0	2	3
641	Incandescent	5	75	1	1000	1440	1	1	0	2	11	5	3	0	5	2
642	Incandescent	4	75	1	1000	1737	1	1	2	2	11	1	0	0	5	1
643	Energy-saving bulb	6	20	9	10000	1192	1	2	3	2	8	5	1	0	4	2
644	Incandescent	2	75	1	1000	570	1	2	2	2	4	1	0	0	3	0
645	Energy-saving bulb	4	25	8	10000	1313	1	2	2	2	4	4	2	0	3	2
646	Incandescent	9	75	1	1000	1646	1	2	4	2	11	6	2	0	2	4
647	Incandescent	4	75	1	1000	1056	1	2	2	2	6	4	2	0	3	2
648	Incandescent	10	75	1	1000	1790	1	1	4	2	1	5	2	0	3	5
649	Incandescent	4	75	1	1000	965	1	1	2	2	4	4	0	0	2	0
650	Incandescent	4	75	1	1000	805.5	1	2	2	2	0	2	0	0	2	2
651	Energy-saving bulb	4	20	9	10000	686	1	2	2	2	0	9	2	0	5	1
652	Energy-saving bulb	2	15	12	10000	718	1	2	0	2	8	3	0	0	5	1
653	Energy-saving bulb	5	20	9	10000	1323	1	2	2	2	8	8	0	0	4	1
654	Incandescent	7	75	1	1000	861	1	1	3	2	7	4	2	0	3	3
655	Incandescent	7	75	1	1000	783	1	1	1	2	3	2	0	0	2	4
656	Energy-saving bulb	11	25	8	10000	2105	1	1	3	2	2	5	2	0	1	5
657	Energy-saving bulb	3	20	9	10000	759	1	2	3	2	6	6	4	0	1	4
658	Incandescent	8	75	1	1000	1441	1	2	4	2	8	4	2	0	5	1
659	Energy-saving bulb	11	15	12	10000	2679	1	1	4	2	1	5	0	0	3	5
660	Energy-saving bulb	8	20	9	10000	1956	1	1	2	2	7	6	2	0	3	3
661	Incandescent	5	60	1.4	1000	1344	1	1	3	2	4	6	2	0	3	1
662	Incandescent	7	75	1	1000	2836.5	1	1	3	2	6	6	2	0	3	2
663	Energy-saving bulb	11	15	12	10000	2693	1	1	3	2	6	6	3	0	2	4
664	Incandescent	6	75	1	1000	1119	1	1	2	2	7	5	1	0	4	1
665	Energy-saving bulb	6	20	9	10000	2620	1	1	2	2	8	5	0	0	2	2
666	Incandescent	6	60	1.4	1000	1695	1	1	4	2	9	4	0	0	5	2
667	Incandescent	3	60	1.4	1000	1033	1	1	3	2	3	6	3	0	3	2
668	Incandescent	4	60	1.4	1000	983	1	1	3	2	7	2	0	0	2	1
669	Energy-saving bulb	6	20	9	10000	1371	1	1	3	2	10	4	2	0	2	4
670	Energy-saving bulb	3	15	12	10000	988	1	1	2	1	4	5	4	0	2	2
671	Incandescent	9	60	1.4	1000	1969	1	1	4	2	6	5	2	0	3	3
672	Energy-saving bulb	8	15	12	10000	2281.2	1	2	4	2	7	5	2	0	3	4
673	Incandescent	7	60	1.4	1000	1136	1	1	4	2	7	4	0	0	5	2
674	Energy-saving bulb	9	20	9	10000	2401	1	1	4	2	8	7	2	0	4	2
675	Incandescent	11	75	1	1000	1672	1	1	3	2	4	6	2	0	4	2
676	Energy-saving bulb	5	25	8	10000	1108.2	1	1	2	2	8	3	0	0	5	1
677	Incandescent	8	60	1.4	1000	1009	1	2	3	2	6	6	1	0	3	1
678	Energy-saving bulb	3	15	12	10000	799	1	1	3	2	9	1	0	0	5	4
679	Incandescent	2	60	1.4	1000	417	1	1	2	2	4	5	2	0	3	2
680	Energy-saving bulb	5	15	12	10000	684	1	1	3	2	11	2	0	0	5	1
681	Incandescent	5	75	1	1000	2121	1	1	1	2	2	2	0	0	1	5
682	Incandescent	7	75	1	1000	1722	1	1	2	2	7	5	2	0	4	2
683	Incandescent	11	75	1	1000	3866	1	1	4	2	1	4	1	0	3	5
684	Energy-saving bulb	8	15	12	10000	1522	1	1	4	2	6	6	2	0	1	4
685	Incandescent	5	60	1.4	1000	1689	1	1	1	1	3	5	2	0	3	4
686	Energy-saving bulb	7	15	12	10000	1395	1	1	4	2	6	6	2	0	3	2
687	Incandescent	7	75	1	1000	1167	1	1	3	0	4	4	2	0	2	3
688	Energy-saving bulb	8	20	9	10000	1250	1	1	4	2	9	5	1	0	4	2
689	Energy-saving bulb	8	20	9	10000	1866	1	1	4	2	7	4	1	0	3	3
690	Incandescent	5	60	1.4	1000	391	1	1	2	2	9	2	0	0	5	2
691	Incandescent	7	60	1.4	1000	2030	1	2	4	2	4	8	4	0	3	2
692	Energy-saving bulb	4	20	9	10000	814	1	1	2	0	3	2	0	0	3	2
693	Incandescent	3	75	1	1000	962	1	1	2	2	11	3	0	0	4	1
694	Incandescent	7	60	1.4	1000	882	1	1	2	2	3	5	1	0	4	2
695	Energy-saving bulb	8	20	9	10000	554	1	1	1	2	7	2	0	0	3	4
696	Energy-saving bulb	4	15	12	10000	1722	1	1	3	2	4	3	1	0	1	3
697	Energy-saving bulb	7	20	9	10000	220	1	1	3	2	4	2	0	0	2	1
698	Energy-saving bulb	5	20	9	10000	1947	1	1	3	2	9	5	0	0	2	3
699	Energy-saving bulb	5	25	8	10000	1235	1	1	3	2	6	1	0	0	2	2
700	Energy-saving bulb	10	15	12	10000	3495.75	1	1	4	2	6	5	3	0	3	4
701	Energy-saving bulb	5	15	12	10000	1974	1	1	3	2	11	4	0	0	5	3
702	Incandescent	10	60	1.4	1000	2219	1	1	4	1	3	5	1	0	3	5
703	Energy-saving bulb	7	15	12	10000	2919	1	1	4	2	9	5	0	0	5	5
704	Energy-saving bulb	9	15	12	10000	1614	1	1	1	2	6	4	2	0	3	2
705	Energy-saving bulb	5	20	9	10000	388	1	1	0	1	12	2	0	0	1	5
706	Energy-saving bulb	3	20	9	10000	423	1	1	1	1	12	1	0	0	1	5
707	Incandescent	9	60	1.4	1000	1586	1	1	4	2	7	5	0	0	1	5
708	Energy-saving bulb	9	15	12	10000	2159	1	1	4	2	2	4	2	0	3	4
709	Energy-saving bulb	6	20	9	10000	2567	1	1	3	2	6	6	1	0	3	2
710	Incandescent	4	60	1.4	1000	346	1	1	3	2	11	3	0	0	5	1
711	Energy-saving bulb	5	20	9	10000	798	1	1	1	1	2	6	1	0	4	2
712	Incandescent	7	75	1	1000	1026	1	1	4	2	11	3	1	250	2	3
713	Energy-saving bulb	4	15	12	10000	1419	1	1	3	2	6	4	2	0	3	2
714	Energy-saving bulb	10	25	8	10000	2408	1	1	4	2	9	5	0	0	4	4
715	Incandescent	7	75	1	1000	736.5	1	2	3	2	3	5	3	0	3	3
716	Energy-saving bulb	5	20	9	10000	841	1	1	4	2	8	4	1	0	3	2
717	Energy-saving bulb	7	20	9	10000	874	1	1	3	1	3	6	2	0	2	2
718	Energy-saving bulb	6	20	9	10000	1188	1	1	3	2	3	6	4	0	2	2
719	Incandescent	6	75	1	1000	6577.2	1	1	4	1	3	2	0	0	2	3
720	Energy-saving bulb	7	20	9	10000	2587	1	1	4	2	9	3	0	0	5	4
721	Incandescent	10	60	1.4	1000	5212.8	1	1	4	1	1	1	0	0	4	5
722	Incandescent	8	75	1	1000	1028	1	1	4	2	8	6	0	0	4	2
723	Energy-saving bulb	8	20	9	10000	1937	1	1	4	2	3	5	2	0	3	3
724	Incandescent	6	60	1.4	1000	1614	1	1	3	2	2	4	2	0	3	3
725	Energy-saving bulb	6	20	9	10000	1507	1	1	4	2	7	5	3	0	3	2
726	Energy-saving bulb	9	20	9	10000	2703	1	1	4	2	7	4	2	0	3	3
727	Energy-saving bulb	4	15	12	10000	529.2	1	1	3	2	6	3	1	0	2	3
728	Energy-saving bulb	7	15	12	10000	1869	1	1	3	2	4	4	1	0	3	3
729	Energy-saving bulb	7	20	9	10000	903	1	1	3	2	4	7	0	0	1	2
730	Energy-saving bulb	12	15	12	10000	5453	1	1	4	2	7	4	0	0	4	4
731	Incandescent	4	75	1	1000	2115.43	1	1	2	2	4	2	0	0	3	1
732	Incandescent	6	75	1	1000	5855	1	1	1	2	1	2	0	0	2	5
733	Incandescent	11	60	1.4	1000	3522	1	1	4	2	5	5	2	0	3	5
734	Incandescent	8	75	1	1000	2344	1	2	4	2	1	5	0	0	3	5
735	Energy-saving bulb	7	20	9	10000	1297	1	2	2	2	4	6	2	0	3	1
736	Incandescent	5	75	1	1000	804	1	1	3	1	4	5	5	0	3	2
737	Incandescent	8	60	1.4	1000	1459	1	1	4	2	4	3	1	0	3	2
738	Incandescent	6	75	1	1000	1945	1	1	4	2	2	4	2	0	2	4
739	Incandescent	5	60	1.4	1000	1073	1	2	2	2	4	5	3	0	2	1
740	Incandescent	5	75	1	1000	1149	1	1	2	1	4	5	3	0	2	2
741	Incandescent	0	75	1	1000	1022	1	1	2	0	4	7	3	0	3	2
742	Incandescent	7	100	.8	1000	973	1	2	3	2	4	5	2	0	3	2
743	Incandescent	6	60	1.4	1000	2098.5	1	2	4	2	7	4	0	0	0	0
744	Incandescent	4	75	1	1000	882	1	2	3	1	4	4	0	0	1	1
745	Incandescent	6	60	1.4	1000	848	1	1	1	2	3	7	3	0	2	2
746	Incandescent	4	75	1	1000	515	1	2	2	2	4	4	2	0	2	2
747	Incandescent	4	100	.8	1000	1346	1	2	2	2	4	6	0	0	3	2
748	Energy-saving bulb	3	20	9	10000	666	1	2	2	0	9	6	2	0	5	1
749	Incandescent	5	100	.8	1000	1149	1	1	2	0	3	6	2	0	4	2
750	Incandescent	4	75	1	1000	1155	1	1	0	2	4	5	3	0	2	2
751	Energy-saving bulb	6	20	9	10000	535	1	1	4	1	0	3	1	0	1	5
752	Incandescent	9	75	1	1000	1114	1	2	4	2	3	6	0	0	1	4
753	Incandescent	5	75	1	1000	1295	1	2	2	2	4	5	2	0	3	2
754	Energy-saving bulb	8	20	9	10000	1420	1	2	4	2	1	2	0	0	4	2
755	Incandescent	3	75	1	1000	1822	1	2	2	2	0	4	0	0	5	1
756	Incandescent	3	75	1	1000	1822	1	2	0	2	4	5	3	0	2	2
757	Incandescent	7	60	1.4	1000	1288	1	1	1	2	2	6	4	0	2	4
758	Incandescent	6	60	1.4	1000	2176.5	1	1	4	2	9	5	0	0	5	4
759	Energy-saving bulb	4	25	8	10000	1431	1	1	2	2	6	8	4	0	2	2
760	Incandescent	9	100	.8	1000	2242.5	1	1	4	2	5	3	1	1000	2	5
761	Energy-saving bulb	5	20	9	10000	1638	1	2	0	0	3	7	1	300	1	2
762	Incandescent	4	75	1	1000	1152	1	1	4	2	9	1	0	120	5	1
763	Energy-saving bulb	5	20	9	10000	998	1	2	2	2	4	6	3	0	2	2
764	Incandescent	7	60	1.4	1000	1486	1	2	2	2	4	7	2	0	5	1
765	Incandescent	7	75	1	1000	1258	1	2	0		8	5	2	0	2	3
766	Incandescent	5	75	1	1000	1713	1	1	1	2	4	5	3	200	3	2
767	Incandescent	6	75	1	1000	1056	1	1	2	2	4	3	0	0	5	4
768	Incandescent	4	75	1	1000	1737	1	2	3	2	4	7	3	0	3	1
769	Incandescent	4	75	1	1000	678	1	2	0	2	8	5	3	0	3	2
770	Incandescent	4	100	.8	1000	1041	1	2	0	2	4	3	1	0	1	1
771	Incandescent	5	75	1	1000	1171.2	1	2	2	0	3	6	3	0	5	1
772	Energy-saving bulb	8	25	8	10000	1351	1	1	2	2	8	2	0	0	4	2
773	Incandescent	3	75	1	1000	1264	1	1	2	2	11	2	0	0	1	3
774	Energy-saving bulb	5	15	12	10000	1060	1	2	0	2	9	3	0	0	5	2
775	Incandescent	2	60	1.4	1000	1070	1	1	2	2	4	3	1	200	1	2
776	Energy-saving bulb	4	25	8	10000	1303.5	1	1	0	1	3	4	2	0	2	2
777	Incandescent	3	75	1	1000	2258	1	1	1	2	6	4	1	300	3	2
778	Incandescent	4	60	1.4	1000	1478	1	1	3	2	2	5	2	750	4	5
779	Energy-saving bulb	2	25	8	10000	1304	1	1	3	2	7	5	2	300	1	3
780	Incandescent	5	60	1.4	1000	1327	1	1	4	2	3	7	3	0	1	3
781	Energy-saving bulb	3	20	9	10000	1002	1	2	3	2	4	5	2	300	4	2
782	Incandescent	3	60	1.4	1000	482	1	1	2	2	8	4	2	360	2	4
783	Energy-saving bulb	3	15	12	10000	849	1	1	3	2	11	3	0	400	1	5
784	Incandescent	4	60	1.4	1000	2257	1	2	2	2	8	12	4	400	1	3
785	Incandescent	2	60	1.4	1000	1312	1	2	2	2	4	4	2	200	2	2
786	Incandescent	4	60	1.4	1000	1672	1	1	3	2	1	7	2	700	2	4
787	Incandescent	4	75	1	1000	924	1	2	3	2	3	5	1	300	3	2
788	Energy-saving bulb	3	25	8	10000	894	1	2	2	2	9	5	0	120	5	1
789	Energy-saving bulb	4	15	12	10000	1972	1	2	2	1	4	2	1	250	2	4
790	Incandescent	6	75	1	1000	1873	1	2	2	2	4	6	2	0	1	2
791	Energy-saving bulb	6	25	8	10000	4563	1	2	0	2	7	5	0	0	1	3
792	Energy-saving bulb	6	15	12	10000	4563	1	2	4	2	8	3	1	0	1	3
793	Energy-saving bulb	4	25	8	10000	1179	1	1	1	1	3	5	3	0	1	4
794	Incandescent	5	75	1	1000	1807	1	1	0	0	5	0	0	0	1	5
795	Energy-saving bulb	5	25	8	10000	1228	1	1	2	1	4	3	1	700	2	4
796	Incandescent	3	75	1	1000	3053	1	1	0	2	11	1	0	0	4	3
797	Incandescent	3	75	1	1000	892	1	1	0	1	9	3	0	0	5	1
798	Incandescent	8	100	.8	1000	2336	1	1	2	2	11	3	0	0	4	4
799	Energy-saving bulb	4	25	8	10000	671	1	1	1	2	3	4	2	0	2	3
800	Energy-saving bulb	4	25	8	10000	806	1	1	2	1	11	4	0	0	5	1
801	Energy-saving bulb	4	25	8	10000	945	1	1	0	1	4	4	1	0	3	0
802	Energy-saving bulb	4	25	8	10000	2768	1	1	1	1	7	4	2	400	0	3
803	Energy-saving bulb	2	25	8	10000	964	1	1	0	2	3	3	1	0	3	3
804	Incandescent	4	60	1.4	1000	297	1	1	0	1	11	4	1	0	3	0
805	Incandescent	8	75	1	1000	3547	1	1	1	2	2	4	1	0	1	3
806	Energy-saving bulb	4	25	8	10000	3332	1	1	0	2	9	3	0	110	4	0
807	Energy-saving bulb	6	25	8	10000	2010	1	1	0	2	9	3	0	0	1	0
808	Energy-saving bulb	4	25	8	10000	499	1	1	0	0	4	3	0	0	1	3
809	Incandescent	6	100	.8	1000	1312	1	1	4	2	2	6	2	900	3	3
810	Incandescent	9	75	1	1000	7317	1	1	4	1	5	4	2	0	1	5
811	Incandescent	0	60	1.4	1000	869	1	1	0	2	8	2	0	0	5	5
812	Incandescent	6	60	1.4	1000	1843	1	1	0	2	10	5	3	0	1	3
813	Incandescent	3	60	1.4	1000	100	1	2	2	2	9	4	0	300	4	1
814	Incandescent	5	75	1	1000	937	1	2	2	2	4	4	1	0	3	1
815	Incandescent	4	75	1	1000	1526	1	1	0	2	4	3	0	0	3	1
816	Incandescent	5	75	1	1000	843	1	2	0	2	4	4	1	0	3	2
817	Energy-saving bulb	2	20	9	10000	1507	1	2	2	0	4	6	4	0	2	1
818	Incandescent	6	75	1	1000	2242	1	2	2	2	4	4	1	0	0	2
819	Incandescent	6	60	1.4	1000	1470	1	2	3	2	11	2	0	220	3	2
820	Energy-saving bulb	5	25	8	10000	2301	1	1	0	2	8	2	0	0	4	1
821	Energy-saving bulb	5	15	12	10000	374	1	1	0	2	4	4	2	0	1	2
822	Incandescent	4	75	1	1000	701	1	1	0	0	4	4	2	200	2	4
823	Incandescent	5	75	1	1000	1101	1	1	3	2	4	2	1	0	1	3
824	Incandescent	5	75	1	1000	1295	1	1	0	0	0	1	0	70	5	1
825	Incandescent	6	75	1	1000	1401	1	2	3	2	5	5	3	550	3	5
826	Energy-saving bulb	5	15	12	10000	612	1	1	3	2	2	3	1	0	1	3
827	Incandescent	4	60	1.4	1000	1600	1	1	3	2	3	6	1	370	4	2
828	Energy-saving bulb	5	15	12	10000	2154	1	1	2	0	2	3	0	800	4	4
829	Incandescent	6	75	1	1000	2195	1	1	1	1	0	4	2	0	3	3
830	Energy-saving bulb	4	15	12	10000	2766	1	2	3	2	9	6	2	500	3	4
831	Energy-saving bulb	5	15	12	10000	1137	1	1	3	2	2	3	1	600	2	4
832	Incandescent	4	75	1	1000	1188	1	1	0	1	6	4	2	0	2	2
833	Energy-saving bulb	5	25	8	10000	1330	1	1	4	2	9	2	0	650	5	5
834	Energy-saving bulb	5	25	8	10000	2274.86	1	1	0	0	1	2	0	1200	4	5
835	Energy-saving bulb	4	25	8	10000	782	1	1	4	2	11	2	0	0	4	2
836	Energy-saving bulb	5	25	8	10000	762	1	1	3	2	11	1	0	0	5	1
837	Energy-saving bulb	5	25	8	10000	1153	1	1	3	2	4	6	4	0	2	2
838	Incandescent	4	60	1.4	1000	880	1	1	2	2	2	4	2	0	2	4
839	Energy-saving bulb	6	25	8	10000	978	1	1	4	2	9	2	0	117	0	2
840	Energy-saving bulb	6	15	12	10000	1363	1	1	4	2	11	4	0	0	4	2
841	Energy-saving bulb	5	25	8	10000	792	1	1	0	1	3	4	1	500	1	4
842	Incandescent	6	75	1	1000	2085	1	1	0	2	10	5	2	0	2	4
843	Incandescent	8	60	1.4	1000	3191	1	1	4	2	11	6	0	0	0	1
844	Incandescent	5	60	1.4	1000	2381	1	2	4	2	1	5	1	0	1	5
845	Incandescent	6	60	1.4	1000	1429	1	1	2	2	8	8	6	0	1	0
846	Incandescent	4	75	1	1000	994	1	1	0	1	3	3	1	350	2	3
847	Incandescent	7	75	1	1000	312	1	1	4	2	10	2	0	0	4	3
848	Incandescent	4	60	1.4	1000	964.5	1	2	2	2	11	6	0	250	1	1
849	Energy-saving bulb	4	25	8	10000	1810	1	1	3	1	2	5	3	400	2	5
850	Incandescent	5	75	1	1000	1608	1	1	3	2	9	8	3	98	5	1
851	Incandescent	3	75	1	1000	1567.5	1	2	2	2	11	4	0	400	2	2
852	Energy-saving bulb	5	20	9	10000	1249.5	1	1	4	2	11	3	0	0	3	2
853	Incandescent	6	60	1.4	1000	620	1	1	4	2	10	6	0	2200	4	4
854	Incandescent	3	75	1	1000	1626	1	1	2	2	4	2	0	0	4	1
855	Energy-saving bulb	5	25	8	10000	859	1	1	2	2	2	5	1	200	3	3
856	Energy-saving bulb	4	15	12	10000	1476	1	1	2	2	4	5	0	0	3	2
857	Energy-saving bulb	5	15	12	10000	781	1	1	1	1	3	2	0	0	1	4
858	Incandescent	6	60	1.4	1000	3801	1	1	4	2	1	4	2	0	2	5
859	Energy-saving bulb	5	20	9	10000	1209	1	1	2	2	4	5	2	220	4	3
860	Incandescent	5	60	1.4	1000	238	1	1	4	2	1	4	2	0	2	5
861	Incandescent	7	60	1.4	1000	904	1	1	1	3	4	3	1	400	5	1
862	Incandescent	5	60	1.4	1000	1298	1	1	2	2	4	5	1	600	1	5
863	Incandescent	4	75	1	1000	1610	1	1	2	0	4	2	0	0	1	3
864	Incandescent	3	75	1	1000	517	1	1	2	1	4	3	1	600	1	3
865	Energy-saving bulb	5	20	9	10000	1319	1	1	2	2	3	5	3	680	3	3
866	Incandescent	5	75	1	1000	1550	1	1	2	2	4	6	3	200	3	2
867	Energy-saving bulb	5	20	9	10000	1167	1	1	2	2	11	2	0	100	5	1
868	Energy-saving bulb	0	15	12	10000	190	1	1	0	2	11	1	0	80	5	1
869	Incandescent	6	60	1.4	1000	2436	1	2	2	2	2	3	0	0	2	2
870	Energy-saving bulb	5	15	12	10000	1587	1	1	2	2	4	7	1	0	1	5
871	Energy-saving bulb	5	25	8	10000	1833	1	1	2	2	4	6	2	0	5	1
872	Incandescent	3	100	.8	1000	5482.8	1	2	2	2	4	5	2	200	2	2
873	Energy-saving bulb	8	20	9	10000	4748	1	1	4	2	9	4	0	1300	5	5
874	Incandescent	7	75	1	1000	1022	1	1	4	1	2	4	2	1200	3	4
875	Incandescent	9	60	1.4	1000	3821	1	2	2	2	3	7	1	800	1	4
876	Incandescent	2	75	1	1000	2818.5	1	1	2	2	9	2	1	300	3	5
877	Incandescent	7	75	1	1000	2506	1	2	2	2	8	7	5	0	4	2
878	Incandescent	6	75	1	1000	2246	1	2	2	2	9	7	2	150	5	1
879	Incandescent	4	75	1	1000	1014	1	2	2	2	4	5	0	300	3	3
880	Energy-saving bulb	4	25	8	10000	823	1	2	2	2	11	5	1	0	3	1
881	Energy-saving bulb	6	25	8	10000	714	1	2	3	2	4	6	1	0	3	1
882	Incandescent	5	100	.8	1000	1092	1	2	2	2	3	3	1	380	2	2
883	Incandescent	6	75	1	1000	4126	1	2	4	2	1	5	3	900	3	5
884	Energy-saving bulb	6	15	12	10000	1084	1	1	2	2	9	8	1	210	4	2
885	Incandescent	3	75	1	1000	1959.6	1	1	2	2	4	3	0	160	4	2
886	Incandescent	9	75	1	1000	1572	1	1	4	2	9	2	0	0	5	4
887	Incandescent	7	75	1	1000	1311	1	1	2	2	4	5	1	100	4	1
888	Incandescent	6	100	.8	1000	2845	1	1	2	2	4	4	2	0	2	2
889	Energy-saving bulb	3	15	12	10000	945	1	1	2	2	0	4	2	0	3	5
890	Incandescent	4	100	.8	1000	663.6	1	1	2	2	4	3	1	0	2	2
891	Incandescent	2	75	1	1000	1078	1	1	0	2	4	3	0	6000	4	1
892	Incandescent	5	75	1	1000	867	1	1	2	2	4	4	4	6000	3	2
893	Incandescent	9	75	1	1000	1375	1	1	4	2	1	5	0	1200	1	4
894	Energy-saving bulb	5	15	12	10000	2157	1	1	2	2	8	9	3	0	5	1
895	Incandescent	5	100	.8	1000	2443	1	1	3	2	4	6	2	100	1	4
896	Energy-saving bulb	3	25	8	10000	1174	1	1	2	2	4	7	4	300	4	2
897	Incandescent	8	75	1	1000	2112	1	1	4	2	7	4	0	0	4	2
898	Incandescent	5	75	1	1000	2273	1	1	4	2	9	4	2	0	4	4
899	Incandescent	7	100	.8	1000	1038	1	1	1	2	4	6	0	0	1	5
900	Incandescent	0	100	.8	1000	1644	1	1	2	2	4	9	2	240	3	1
901	Energy-saving bulb	6	25	8	10000	1584	1	1	4	2	2	4	2	0	3	4
902	Incandescent	5	75	1	1000	1238.4	1	1	2	2	9	4	0	240	5	2
903	Energy-saving bulb	4	25	8	10000	1645.2	1	1	4	2	4	5	3	0	3	2
904	Incandescent	4	75	1	1000	757.2	1	1	2	2	4	2	0	0	5	1
905	Incandescent	0	60	1.4	1000	2097.6	1	2	2	2	4	5	2	250	3	2
906	Incandescent	7	75	1	1000	1144	1	2	2	2	1	4	2	0	3	5
907	Incandescent	6	75	1	1000	1006	1	2	2	2	8	3	0	120	2	3
908	Energy-saving bulb	6	25	8	10000	1454.57	1	2	0	0	8	9	3	0	2	3
909	Incandescent	5	60	1.4	1000	703	1	2	1	2	4	4	1	0	1	3
910	Energy-saving bulb	4	25	8	10000	207	1	2	2	2	4	6	2	0	3	2
911	Energy-saving bulb	5	25	8	10000	1205	1	2	2	2	9	9	2	120	5	1
912	Incandescent	4	75	1	1000	856	1	1	3	1	6	3	1	0	2	4
913	Energy-saving bulb	4	15	12	10000	1010	1	1	2	2	9	5	2	150	4	1
914	Incandescent	6	75	1	1000	1401	1	1	2	2	9	4	0	170	2	3
915	Incandescent	4	75	1	1000	1700	1	1	3	2	7	2	0	0	1	4
916	Incandescent	5	75	1	1000	711	1	1	0	1	2	4	2	470	3	4
917	Incandescent	6	75	1	1000	2287.5	1	1	4	2	9	3	1	0	3	5
918	Energy-saving bulb	5	15	12	10000	1561	1	1	1	1	4	6	1	0	4	2
919	Energy-saving bulb	5	20	9	10000	992	1	1	1	1	5	2	1	0	2	3
920	Incandescent	5	75	1	1000	1208	1	1	3	2	7	5	0	0	4	1
921	Incandescent	9	75	1	1000	858	1	1	4	2	4	6	0	0	2	4
922	Energy-saving bulb	7	25	8	10000	2503	1	1	4	3	1	4	1	0	3	5
923	Incandescent	5	75	1	1000	803	1	2	3	1	12	5	1	117	5	1
924	Incandescent	4	75	1	1000	422	1	2	2	1	4	4	1	200	2	2
925	Incandescent	4	75	1	1000	1213.5	1	2	4	2	6	4	2	0	2	4
926	Incandescent	3	75	1	1000	1142	1	1	0	0	12	4	4	0	3	2
927	Incandescent	1	75	1	1000	1006	1	2	2	2	4	3	0	0	5	1
928	Incandescent	0	75	1	1000	594	1	2	2	2	4	8	4	0	1	3
929	Incandescent	5	75	1	1000	1023	1	2	2	2	4	2	0	100	1	4
930	Energy-saving bulb	0	25	8	10000	597	1	2	2	2	4	6	1	0	3	2
931	Incandescent	4	75	1	1000	414	1	2	2	2	4	6	0	0	3	2
932	Incandescent	2	75	1	1000	574	1	2	2	2	9	3	0	20000	5	1
933	Incandescent	5	75	1	1000	847.2	1	2	4	2	8	10	6	0	1	5
934	Energy-saving bulb	6	15	12	10000	318	1	1	0	0	4	5	2	80	4	1
935	Energy-saving bulb	3	15	12	10000	556	1	2	2	2	4	6	0	0	1	1
936	Energy-saving bulb	4	20	9	10000	528	1	2	2	2	9	6	0	0	1	1
937	Energy-saving bulb	9	25	8	10000	1190	2	1	4	2	7	5	3	700	4	5
938	Energy-saving bulb	9	25	8	10000	1190	2	1	4	2	7	5	3	700	4	5
939	Incandescent	8	75	1	1000	1314	2	1	4	2	1	4	2	0	3	4
940	Energy-saving bulb	4	20	9	10000	949	2	1	3	1	2	3	0	850	3	5
941	Energy-saving bulb	5	20	9	10000	782	2	1	2	1	11	1	0	0	5	1
942	Incandescent	6	60	1.4	1000	500	2	1	3	2	3	5	0	200	1	2
943	Incandescent	4	100	.8	1000	961	2	1	3	1	2	3	1	550	2	4
944	Incandescent	6	100	.8	1000	1135.5	2	1	3	2	9	2	0	200	0	2
945	Incandescent	6	100	.8	1000	1108.5	2	1	3	1	9	4	0	200	3	3
946	Energy-saving bulb	6	20	9	10000	594	2	1	0	1	8	8	2	200	3	1
947	Incandescent	6	75	1	1000	792	2	1	4	1	8	5	0	0	4	1
948	Incandescent	6	75	1	1000	1682	2	1	3	2	9	6	2	0	3	3
949	Energy-saving bulb	6	20	9	10000	1434	2	1	0	2	12	3	0	500	3	1
950	Incandescent	5	75	1	1000	836	2	1	3	1	3	2	0	450	1	4
951	Incandescent	6	75	1	1000	1024	2	1	3	1	11	4	2	250	2	4
952	Incandescent	5	100	.8	1000	283	2	1	3	1	3	5	1	450	3	3
953	Incandescent	5	60	1.4	1000	1550	2	1	2	1	7	5	2	200	5	1
954	Incandescent	5	100	.8	1000	823	2	1	3	2	4	4	2	350	2	2
955	Energy-saving bulb	5	25	8	10000	932	2	2	2	2	4	6	1	200	3	1
956	Incandescent	7	75	1	1000	619	2	2	0	2	7	4	0	300	3	3
957	Energy-saving bulb	7	25	8	10000	1896	2	2	2	2	2	6	1	300	1	4
958	Incandescent	9	60	1.4	1000	1614	2	2	4	2	8	4	0	250	4	2
959	Incandescent	5	75	1	1000	411	2	2	0	2	9	4	0	75	2	2
960	Incandescent	6	100	.8	1000	2016	2	1	4	2	2	2	0	500	4	3
961	Incandescent	2	75	1	1000	92	2	2	2	2	8	2	0	300	4	1
962	Incandescent	7	75	1	1000	2389	2	2	4	2	8	2	0	400	4	2
963	Incandescent	3	75	1	1000	190	2	2	2	2	8	2	0	100	5	1
964	Incandescent	4	100	.8	1000	1660	2	2	3	2	11	3	0	150	4	1
965	Energy-saving bulb	2	20	9	10000	561	2	2	2	1	8	8	4	250	5	1
966	Energy-saving bulb	6	20	9	10000	1416	2	2	2	1	8	9	2	300	2	2
967	Energy-saving bulb	4	20	9	10000	926	2	1	3	2	11	3	2	30	1	4
968	Incandescent	6	75	1	1000	835	2	1	3	1	11	4	0	100	5	1
969	Incandescent	4	100	.8	1000	1287	2	1	3	1	11	6	3	150	5	1
970	Incandescent	7	100	.8	1000	770	2	2	4	2	8	5	1	350	4	2
971	Incandescent	2	100	.8	1000	553	2	2	2	1	4	2	0	100	4	1
972	Incandescent	2	100	.8	1000	598	2	2	2	2	4	4	0	210	4	1
973	Incandescent	3	75	1	1000	538	2	2	2	2	4	4	0	200	4	1
974	Incandescent	3	75	1	1000	728	2	2	2	2	4	3	0	200	3	1
975	Incandescent	4	100	.8	1000	930	2	2	2	2	4	5	3	250	3	2
976	Incandescent	6	75	1	1000	538	2	2	2	1	11	7	3	250	3	2
977	Incandescent	4	75	1	1000	878	2	2	2	2	11	5	0	0	1	3
978	Incandescent	2	75	1	1000	706	2	2	2	2	8	2	0	100	5	1
979	Incandescent	6	100	.8	1000	1142	2	2	4	2	4	8	2	250	5	1
980	Energy-saving bulb	3	20	9	10000	422	2	2	2	2	12	2	1	100	4	1
981	Incandescent	9	75	1	1000	1201	2	1	4	2	0	0	0	0	0	0
982	Incandescent	5	100	.8	1000	582	2	1	3	2	4	2	0	300	3	2
983	Incandescent	6	75	1	1000	1233	2	2	4	1	8	2		150	5	2
984	Incandescent	3	75	1	1000	1416	2	2	2	2	4	4	0	150	4	1
985	Incandescent	6	75	1	1000	1130	2	2	2	1	8	5	0	250	4	0
986	Incandescent	5	100	.8	1000	1004	2	2	2	2	2	5	3	500	3	3
987	Incandescent	4	75	1	1000	676	2	2	2	2	8	8	2	100	0	5
988	Incandescent	4	75	1	1000	763	2	2	3	2	4	7	2	70	1	2
989	Incandescent	4	75	1	1000	1547	2	1	4	1	4	4	0	150	4	3
990	Incandescent	3	100	.8	1000	1786	2	1	3	2	4	4	2	150	3	1
991	Incandescent	3	75	1	1000	1786	2	1	3	2	4	5	1	100	3	1
992	Incandescent	3	75	1	1000	73	2	1	3	2	9	1	0	100	5	1
993	Incandescent	4	75	1	1000	742	2	2	2	2	4	5	3	600	1	3
994	Incandescent	3	75	1	1000	1234	2	2	2	2	4	4	0	100	2	1
995	Incandescent	3	75	1	1000	638	2	2	2	2	4	4	2	180	2	2
996	Incandescent	2	75	1	1000	529	2	1	3	2	4	2	0	80	5	1
997	Energy-saving bulb	2	25	8	10000	908	2	1	2	1	4	5	1	250	1	4
998	Incandescent	7	75	1	1000	6973	2	2	4	2	7	7	2	500	1	5
999	Incandescent	3	75	1	1000	1094	2	1	2	1	1	4	0	350	3	5
1000	Incandescent	5	75	1	1000	2133	2	1	4	2	1	3	1	1400	4	5
1001	Incandescent	4	75	1	1000	1858	2	1	2	2	4	4	2	150	2	4
1002	Incandescent	3	75	1	1000	452	2	1	2	2	4	3	1	150	3	1
1003	Energy-saving bulb	2	20	9	10000	1716	2	1	3	2	4	4	2	180	2	2
1004	Incandescent	3	75	1	1000	1716	2	1	3	2	9	5	0	150	4	1
1005	Incandescent	3	75	1	1000	914	2	1	3	1	6	2	0	150	4	2
1006	Energy-saving bulb	5	25	8	10000	2141	2	1	4	2	4	7	2	200	4	2
1007	Incandescent	6	75	1	1000	788	2	2	4	2	8	8	1	200	4	2
1008	Incandescent	4	75	1	1000	1468	2	1	4	2	8	6	3	350	3	3
1009	Incandescent	3	75	1	1000	1362	2	2	2	2	8	6	3	120	3	2
1010	Incandescent	4	75	1	1000	366	2	2	3	2	4	7	2	200	4	1
1011	Incandescent	5	75	1	1000	712	2	2	4	2	4	2	0	300	2	3
1012	Incandescent	4	75	1	1000	754	2	2	0	2	4	5	2	170	4	1
1013	Incandescent	3	75	1	1000	1028	2	2	2	2	9	5	2	130	3	2
1014	Incandescent	3	75	1	1000	524	2	2	3	2	4	4	0	150	3	1
1015	Incandescent	6	60	1.4	1000	1106	2	2	3	2	4	5	0	150	1	5
1016	Incandescent	5	60	1.4	1000	736	2	2	3	2	2	3	1	370	1	5
1017	Incandescent	2	75	1	1000	315	2	1	2	2	4	6	2	180	3	2
1018	Incandescent	6	75	1	1000	1015	2	2	4	2	3	6	2	700	3	5
1019	Incandescent	3	60	1.4	1000	1128	2	2	2	2	4	6	2	200	4	2
1020	Incandescent	3	75	1	1000	988	2	2	2	1	3	5	1	0	4	2
1021	Incandescent	4	60	1.4	1000	1156	2	1	4	2	2	5	3	600	3	4
1022	Incandescent	4	60	1.4	1000	689	2	1	4	0	2	5	3	0	2	4
1023	Incandescent	4	60	1.4	1000	1063	2	2	3	2	7	4	2	0	3	3
1024	Incandescent	1	75	1	1000	182	2	2	3	2	11	1	0	0	5	1
1025	Energy-saving bulb	3	15	12	10000	779	2	2	2	2	4	5	0	300	3	2
1026	Incandescent	2	60	1.4	1000	345	2	2	2	2	4	3	1	300	2	2
1027	Incandescent	4	75	1	1000	797	2	2	2	2	4	4	2	0	1	4
1028	Energy-saving bulb	5	15	12	10000	2921	2	1	1	2	1	5	3	0	3	5
1029	Incandescent	3	60	1.4	1000	386	2	2	3	2	11	2	0	0	2	1
1030	Incandescent	6	75	1	1000	398	2	2	3	2	2	8	4	0	4	3
1031	Incandescent	5	75	1	1000	1112	2	2	1	2	9	4	0	700	5	5
1032	Incandescent	3	60	1.4	1000	739	2	2	3	2	9	7	0	200	5	1
1033	Incandescent	4	60	1.4	1000	1628	2	1	4	2	1	6	2	800	4	4
1034	Incandescent	4	60	1.4	1000	1077	2	1	4	2	2	6	2	700	1	4
1035	Incandescent	4	75	1	1000	795	2	1	4	2	1	5	2	1500	4	5
1036	Incandescent	3	60	1.4	1000	1034	2	1	4	2	2	5	2	500	3	4
1037	Incandescent	3	60	1.4	1000	551	2	2	3	2	9	4	0	0	5	3
1038	Incandescent	4	60	1.4	1000	1014	2	2	2	2	4	6	3	300	3	2
1039	Incandescent	2	75	1	1000	672	2	2	3	2	4	5	2	0	1	3
1040	Incandescent	2	100	.8	1000	274	2	2	3	2	11	2	0	60	5	1
1041	Incandescent	3	75	1	1000	668	2	2	3	2	4	6	1	0	4	2
1042	Incandescent	2	75	1	1000	672	2	2	3	2	4	4	1	200	3	2
1043	Incandescent	4	75	1	1000	698	2	2	3	2	7	1	0	300	3	2
1044	Incandescent	5	100	.8	1000	468	2	2	3	2	4	3	0	200	3	1
1045	Incandescent	4	60	1.4	1000	1422	2	2	2	2	4	8	0	180	4	1
1046	Incandescent	7	100	.8	1000	566	2	1	3	2	9	6	1	400	3	3
1047	Incandescent	6	60	1.4	1000	922	2	2	2	2	4	4	1	200	2	1
1048	Incandescent	6	75	1	1000	866	2	2	2	2	9	5	0	0	4	3
1049	Incandescent	5	75	1	1000	852	2	2	2	0	4	5	2	270	1	4
1050	Incandescent	4	60	1.4	1000	847	2	2	2	2	4	4	1	160	3	1
1051	Incandescent	4	75	1	1000	1036.8	2	2	2	2	3	4	1	400	3	3
1052	Incandescent	8	100	.8	1000	1141	2	2	4	2	7	6	2	420	3	1
1053	Energy-saving bulb	5	20	9	10000	454	2	1	3	2	4	4	1	170	1	3
1054	Incandescent	4	60	1.4	1000	428	2	2	2	2	4	3	1	210	3	3
1055	Incandescent	10	100	.8	1000	1512	2	2	0	2	2	4	2	700	2	5
1056	Energy-saving bulb	8	20	9	10000	802.5	2	1	0	2	0	0	0	0	0	0
1057	Incandescent	9	100	.8	1000	1718	2	2	4	2	3	5	2	450	2	2
1058	Incandescent	6	60	1.4	1000	1230	2	2	2	2	3	4	0	2	4	1
1059	Incandescent	4	75	1	1000	456	2	2	2	2	4	6	3	130	4	1
1060	Energy-saving bulb	4	15	12	10000	676	2	2	2	2	4	3	0	140	3	1
1061	Energy-saving bulb	6	15	12	10000	178	2	2	5	2	4	5	3	0	2	1
1062	Incandescent	5	100	.8	1000	1324	2	1	2	1	2	2	0	270	4	2
1063	Incandescent	7	100	.8	1000	753	2	1	1	2	6	2	1	0	3	3
1064	Incandescent	7	75	1	1000	1568	2	1	4	2	9	4	1	250	5	1
1065	Energy-saving bulb	6	15	12	10000	1297.5	2	1	3	3	2	4	2	700	2	5
1066	Energy-saving bulb	5	25	8	10000	537	2	1	2	1	2	2	0	0	2	4
1067	Incandescent	1	60	1.4	1000	1556	2	1	3	2	7	5	3	200	3	2
1068	Incandescent	5	75	1	1000	1057	2	2	2	2	2	5	3	0	2	4
1069	Incandescent	8	100	.8	1000	1808	2	1	4	2	9	5	0	0	5	3
1070	Incandescent	4	100	.8	1000	5681	2	1	4	2	2	8	3	2000	3	5
1071	Energy-saving bulb	6	20	9	10000	733	2	1	2	2	7	4	1	300	3	2
1072	Incandescent	5	75	1	1000	1027	2	1	3	1	4	4	1	320	1	4
1073	Incandescent	4	60	1.4	1000	1701	2	1	3	2	10	3	1	1200	2	4
1074	Incandescent	5	100	.8	1000	1178	2	1	2	1	9	2		250	5	1
1075	Incandescent	8	100	.8	1000	2422	2	1	4	2	3	6	1	600	2	4
1076	Incandescent	6	75	1	1000	1135	2	2	2	2	4	5	1	250	2	2
1077	Incandescent	4	75	1	1000	666	2	2	2	2	4	4	2	250	2	2
1078	Incandescent	4	75	1	1000	678	2	2	2	2	4	3	1	160	2	1
1079	Incandescent	5	100	.8	1000	858	2	2	2	2	7	5	2	270	4	1
1080	Incandescent	2	75	1	1000	1162	2	2	2	2	4	4	2	150	2	2
1081	Incandescent	6	75	1	1000	1122	2	2	3	2	3	4	3	400	3	3
1082	Incandescent	10	100	.8	1000	786	2	2	4	2	3	5	0	220	1	2
1083	Incandescent	4	75	1	1000	1190	2	2	2	2	3	4	1	250	3	2
1084	Incandescent	10	60	1.4	1000	1350	2	2	2	2	4	7	0	170	4	1
1085	Incandescent	5	100	.8	1000	1040	2	2	3	2	4	4	2	230	2	2
1086	Incandescent	6	100	.8	1000	1184	2	2	2	2	4	4	1	180	2	1
1087	Incandescent	7	75	1	1000	1032	2	2	2	2	7	5	2	350	2	3
1088	Incandescent	1	75	1	1000	82	2	2	3	1	11	1	0	0	5	1
1089	Incandescent	3	75	1	1000	98	2	2	2	2	11	4	2	2	3	2
1090	Incandescent	2	75	1	1000	425	2	2	2	1	11	7	2	100	4	1
1091	Incandescent	4	60	1.4	1000	403	2	2	4	1	3	5	0	0	1	5
1092	Incandescent	2	60	1.4	1000	141	2	2	3	1	11	5	3	0	4	2
1093	Incandescent		75	1	1000	1411	2	2	3	2
1094	Incandescent	3	60	1.4	1000	439	2	2	2	2	9	4	2	350	4	1
1095	Incandescent	3	75	1	1000	531	2	2	2	1	3	6	0	100	4	1
1096	Incandescent	4	60	1.4	1000	2299	2	2	4	2	7	6	2	0	3	2
1097	Incandescent	1	60	1.4	1000	262	2	2	2	2	0	1	0	0	5	1
1098	Incandescent	3	100	.8	1000	698	2	2	2	2	4	6	1	0	3	2
1099	Incandescent	2	75	1	1000	685.2	2	2	2	2	9	5	1	117	5	1
1100	Incandescent	4	75	1	1000	1151	2	2	2	1	9	6	3	160	3	3
1101	Energy-saving bulb	7	15	12	10000	1593	2	1	1	2	10	5	1	3000	1	3
1102	Incandescent	2	75	1	1000	263	2	1	3	1	4	1	0	180	2	0
1103	Incandescent	4	75	1	1000	1785	2	1	4	2	10	4	1	1000	3	4
1104	Incandescent	3	75	1	1000	930	2	1	4	1	2	4	2	0	3	4
1105	Incandescent	3	75	1	1000	644	2	1	4	2	3	5	1	400	4	4
1106	Incandescent	5	60	1.4	1000	1632	2	1	4	2	10	5	2	1000	1	4
1107	Incandescent	5	100	.8	1000	539	2	1	4	2	2	5	2	800	1	4
1108	Incandescent	3	60	1.4	1000	1033	2	2	3	2	4	6	2	0	4	2
1109	Incandescent	3	60	1.4	1000	402	2	2	4	2	3	5	3	150	3	1
1110	Incandescent	2	60	1.4	1000	197	2	2	3	2	11	2	0	0	5	1
1111	Incandescent	2	75	1	1000	205	2	2	2	2	4	3	1	150	3	2
1112	Incandescent	3	100	.8	1000	1697	2	2	3	2	7	6	2	0	1	3
1113	Incandescent	3	100	.8	1000	815	2	2	3	2	7	5	2	0	3	1
1114	Incandescent	2	75	1	1000	184	2	1	3	2	4	3	1	0	2	2
1115	Incandescent	6	75	1	1000	1416	2	1	1	1	2	5	3	450	3	4
1116	Incandescent	4	75	1	1000	1753	2	1	0	2	9	3	0	280	5	1
1117	Incandescent		75	1	1000	1502	2	1	3	2
1118	Incandescent	2	75	1	1000	33	2	1	2	2	11	3	0	0	5	1
1119	Energy-saving bulb	5	20	9	10000	1374	2	2	3	2	8	5	0	0	5	1
1120	Energy-saving bulb	5	20	9	10000	1249	2	1	3	2	9	6	1	250	5	1
1121	Incandescent	5	60	1.4	1000	1749	2	1	1	1	7	5	3	400	3	4
1122	Energy-saving bulb	4	20	9	10000	834	2	1	3	2	7	6	2	300	4	2
1123	Energy-saving bulb	4	20	9	10000	1255	2	1	3	2	9	3	0	330	5	1
1124	Incandescent	4	75	1	1000	1698	2	1	0	2	2	2	2	0	3	5
1125	Incandescent	6	75	1	1000	1144	2	1	4	2	2	4	2	1400	3	4
1126	Incandescent	5	75	1	1000	962	2	1	4	2	10	3	1	0	3	4
1127	Incandescent	6	75	1	1000	1480	2	1	4	2	2	5	3	850	3	4
1128	Incandescent	7	75	1	1000	2259	2	1	4	2	5	5	1	700	4	5
1129	Incandescent	6	75	1	1000	1145	2	1	4	2	3	3	1	1000	3	5
1130	Incandescent	4	75	1	1000	1128	2	2	4	2	4	5	1	250	1	5
1131	Incandescent	5	75	1	1000	507	2	1	3	2	11	1	0	0	5	1
1132	Incandescent	3	75	1	1000	622	2	2	3	2	2	2	0	400	3	3
1133	Energy-saving bulb	2	20	9	10000	351	2	2	2	2	4	3	0	0	4	1
1134	Incandescent	2	75	1	1000	694	2	2	2	3	8	5	1	100	2	1
1135	Incandescent	7	75	1	1000	997	2	1	2	2	4	5	0	150	1	5
1136	Incandescent	6	75	1	1000	760	2	1	4	2	3	3	1	300	1	5
1137	Incandescent	5	75	1	1000	1010	2	1	4	1	4	2	0	200	3	1
1138	Incandescent	5	60	1.4	1000	1326	2	1	3	2	4	3	1	270	2	2
1139	Incandescent	4	75	1	1000	632	2	1	4	3	1	3	1	820	4	5
1140	Incandescent		75	1	1000	468	2	1	0	0
1141	Incandescent	4	75	1	1000	742	2	2	2	2	8	6	1	0	5	1
1142	Incandescent	4	75	1	1000	1191	2	1	3	2	9	7	0	400	1	5
1143	Incandescent	5	75	1	1000	1699.33	2	1	4	2	9	7	1	400	5	1
1144	Incandescent	6	100	.8	1000	2355	2	1	4	2	2	7	1	370	4	4
1145	Incandescent	2	75	1	1000	588	2	2	2	2	11	2	0	50	5	1
1146	Energy-saving bulb	1	20	9	10000	588	2	2	2	1	11	1	0	70	5	1
1147	Incandescent	5	100	.8	1000	358	2	2	4	2	8	3	1	250	2	3
1148	Incandescent	3	75	1	1000	994	2	1	3	1	9	3	1	160	5	1
1149	Incandescent	3	75	1	1000	1032	2	2	2	2	4	3	0	0	4	2
1150	Incandescent	4	60	1.4	1000	822	2	1	4	1	3	3	0	0	3	4
1151	Incandescent	3	60	1.4	1000	993	2	2	1	2	4	4	0	0	4	2
1152	Incandescent	4	60	1.4	1000	1765	2	1	4	2	10	5	4	0	3	3
1153	Incandescent	3	60	1.4	1000	1074	2	1	3	2	11	2	0	0	5	1
1154	Incandescent	3	75	1	1000	336	2	1	3	2	10	3	0	0	3	3
1155	Incandescent	3	100	.8	1000	726	2	2	2	2	4	3	0	0	3	3
1156	Incandescent	2	75	1	1000	1091	2	2	2	2	8	5	1	0	4	2
1157	Incandescent	2	100	.8	1000	610	2	2	2	2	0	3	0	0	4	2
1158	Incandescent	1	60	1.4	1000	16	2	2	2	2	11	5	2	0	4	1
1159	Incandescent	2	75	1	1000	999	2	2	2	2	11	3	0	0	5	1
1160	Incandescent	4	60	1.4	1000	852	1	1	2	2	4	4	1		3	1
1161	Incandescent	4	100	.8	1000	558	2	2	4	2	8	3	1	200	2	3
1162	Incandescent	3	75	1	1000	938	2	2	2	2	8	4	0	200	3	3
1163	Incandescent	2	75	1	1000	1099	2	2	2	2	4	5	3	0	4	1
1164	Incandescent	2	100	.8	1000	479	2	2	2	2	4	2	0	0	3	2
1165	Incandescent	2	75	1	1000	644	2	2	2	3	8	4	2	50	2	2
1166	Incandescent	3	75	1	1000	79	2	1	4	2	7	2	0	0	2	4
1167	Incandescent	2	75	1	1000	1020	2	2	2	2	8	3	0	0	3	2
1168	Incandescent	3	75	1	1000	1771.2	2	2	2	2	10	3	0	0	4	2
1169	Energy-saving bulb	2	20	9	10000	1049	2	2	2	2	4	4	2	0	3	2
1170	Incandescent	2	75	1	1000	1514	2	2	2	2	8	3	2	0	4	3
1171	Energy-saving bulb	2	20	9	10000	1548	2	2	3	2	8	2	0	0	5	1
1172	Incandescent	4	75	1	1000	1548	2	2	3	3	6	6	4	200	3	3
1173	Incandescent	2	75	1	1000	760	2	2	2	2	8	3	0	50	5	1
1174	Incandescent	3	75	1	1000	716	2	2	0	2	4	4	1	0	5	1
1175	Incandescent	4	75	1	1000	64	2	2	4	3	1	3	1	700	3	5
1176	Incandescent	7	75	1	1000	1654	2	1	3	2	2	12	5	650	4	2
1177	Incandescent	4	75	1	1000	1289	2	2	2	2	4	7	3	0	4	1
1178	Incandescent	6	75	1	1000	814	2	2	2	2	8	3	0	100	2	4
1179	Incandescent	4	75	1	1000	981	2	2	4	2	1	7	3	1000	1	5
1180	Energy-saving bulb	3	15	12	10000	181	2	2	3	2	8	6	2	0	5	1
1181	Incandescent	6	75	1	1000	2936	2	2	2	2	8	6	0	0	5	1
1182	Energy-saving bulb	2	15	12	10000	250	2	2	2	3	4	3	1	0	1	2
1183	Incandescent	3	75	1	1000	282	2	2	2	2	8	3	0	0	5	1
1184	Energy-saving bulb	5	15	12	10000	801	2	1	3	2	6	5	3	0	4	1
1185	Energy-saving bulb	4	15	12	10000	610	2	1	3	3	0	0	0	0	0	0
1186	Incandescent	4	75	1	1000	815	2	1	0	2	2	3	1	0	1	2
1187	Incandescent	5	60	1.4	1000	1676	2	1	1	2	0	0	0	0	0	0
1188	Incandescent	1	75	1	1000	60	2	1	3	2	0	0	0	0	0	0
1189	Incandescent	5	60	1.4	1000	1400	2	2	2	2	8	2	0	0	5	1
1190	Energy-saving bulb	5	25	8	10000	1202	2	2	4	2	8	7	3	0	4	1
1191	Energy-saving bulb	7	20	9	10000	1748.67	2	1	4	2	3	6	2	0	3	3
1192	Energy-saving bulb	5	15	12	10000	740	2	1	2	2	9	2	0	254	5	1
1193	Incandescent	3	75	1	1000	918	2	2	4	1	1	1	0	0	1	5
1194	Incandescent	5	75	1	1000	1725.6	2	2	2	2	9	5	0	0	5	1
1195	Incandescent	3	75	1	1000	386	2	2	3	2	2	4	2	0	2	2
1196	Incandescent	4	75	1	1000	798	2	2	2	1	3	6	4	0	3	3
1197	Incandescent	5	75	1	1000	1228	2	1	1	2	0	0	0	0	0	0
1198	Incandescent	5	100	.8	1000	1814	2	2	4	2	8	3	1	0	1	5
1199	Incandescent	4	75	1	1000	650	2	2	2	2	9	6	0	0	4	1
1200	Incandescent	5	60	1.4	1000	539	2	2	2	2	9	2	2	0	1	5
1201	Energy-saving bulb	3	25	8	10000	768	2	2	2	2	8	2	0	0	5	1
1202	Incandescent	3	75	1	1000	18	2	2	2	2	0	1	0	0	5	1
1203	Incandescent	5	75	1	1000	1798	2	1	4	0	3	4	1	0	3	1
1204	Incandescent	3	75	1	1000	520	2	2	2	2	8	5	3	0	3	2
1205	Incandescent	3	75	1	1000	844	2	2	3	2	4	5	3	0	4	2
1206	Incandescent	4	100	.8	1000	246	2	2	0	0	9	5	0	0	5	3
1207	Incandescent	5	75	1	1000	1082	2	2	2	2	6	6	2	0	3	3
1208	Incandescent	6	75	1	1000	999	2	2	2	2	4	8	6	0	3	3
1209	Incandescent	4	75	1	1000	647	2	1	2	2	4	9	4	0	5	1
1210	Incandescent	5	75	1	1000	913	2	2	2	2	8	11	5	0	4	1
1211	Incandescent	3	75	1	1000	473	2	1	2	2	4	5	3	0	2	2
1212	Incandescent	7	75	1	1000	1094	2	1	2	2	11	2	1	0	5	1
1213	Energy-saving bulb	3	25	8	10000	922	2	1	2	2	3	5	1	0	3	1
1214	Incandescent	5	75	1	1000	930	2	1	2	2	2	7	5	0	3	1
1215	Incandescent	10	75	1	1000	1084	2	2	2	2	8	5	0	0	4	2
1216	Energy-saving bulb	3	25	8	10000	939	2	1	2	2	9	10	2	0	4	2
1217	Incandescent	7	75	1	1000	822	2	1	2	2	4	7	0	0	3	3
1218	Incandescent	1	75	1	1000	53	2	2	2	2	1	2	0	0	2	2
1219	Incandescent	6	75	1	1000	464	2	2	2	2	8	5	2	0	2	4
1220	Incandescent	6	75	1	1000	483.75	2	1	3	3	4	6	2	0	3	1
1221	Incandescent	5	60	1.4	1000	1468	2	1	3	2	3	3	0	0	3	2
1222	Incandescent	7	75	1	1000	1242	2	1	3	2	2	6	1	0	4	2
1223	Energy-saving bulb	5	15	12	10000	1083	2	1	0	2	2	2	0	0	3	3
1224	Energy-saving bulb	3	15	12	10000	340	2	2	2	2	4	6	2	0	4	2
1225	Incandescent	3	75	1	1000	486	2	2	2	2	4	3	0	0	5	1
1226	Energy-saving bulb	7	20	9	10000	1154	2	1	4	2	7	6	2	0	3	2
1227	Incandescent	4	75	1	1000	737	2	1	2	2	0	0	0	0	0	0
1228	Incandescent	4	75	1	1000	870	2	1	2	1	4	5	1	0	3	1
1229	Incandescent	5	75	1	1000	700	2	2	2	2	4	2	0	0	2	2
1230	Incandescent	0	100	.8	1000	1400	2	1	4	2	2	5	3	500	3	3
1231	Incandescent	4	75	1	1000	1600	2	1	0	2	4	5	0	300	3	2
1232	Incandescent	6	75	1	1000	900	2	1	2	2	4	6	4	0	2	1
1233	Energy-saving bulb	3	20	9	10000	1240	2	1	2	2	7	5	0	400	4	2
1234	Incandescent	3	75	1	1000	1400	2	1	1	2	4	5	0	250	3	1
1235	Incandescent	8	75	1	1000	2200	2	1	2	2	6	9	3	400	3	2
1236	Incandescent	4	60	1.4	1000	1570	2	1	3	2	4	4	1	300	3	2
1237	Incandescent	8	75	1	1000	2600	2	1	2	2	2	4	0	1000	0	5
1238	Incandescent	0	75	1	1000	1400	2	1	3	2	9	5	2	0	4	2
1239	Incandescent	0	75	1	1000	1300	2	1	3	1	4	5	3	250	0	3
1240	Incandescent	5	75	1	1000	2500	2	1	4	2	4	4	2	300	0	3
1241	Incandescent	4	75	1	1000	630	2	1	2	2	2	5	1	600	3	4
1242	Incandescent	3	75	1	1000	400	2	1	2	2	4	4	0	250	5	1
1243	Incandescent	4	75	1	1000	2000	2	1	1	2	7	4	1	400	4	3
1244	Incandescent	4	60	1.4	1000	1000	2	1	2	2	4	1	1	200	3	2
1245	Incandescent	0	75	1	1000	900	2	1	3	2	4	5	2	250	3	1
1246	Incandescent	3	75	1	1000	1300	2	1	2	2	0	0	0	0	0	0
1247	Incandescent	3	75	1	1000	1300	2	1	3	2	4	4	1	270	3	1
1248	Incandescent	3	75	1	1000	750	2	1	4	2	4	0	0	250	4	2
1249	Incandescent	4	75	1	1000	900	2	1	3	2	7	3	0	250	4	2
1250	Incandescent	3	75	1	1000	1100	2	1	3	2	7	3	0	350	4	2
1251	Energy-saving bulb		20	9	10000	500	2	1	2	2
1252	Incandescent	5	75	1	1000	1794	2	1	4	2	12	5	1	300	4	1
1253	Incandescent	4	75	1	1000	592.5	2	1	3	2	7	2	0	400	3	3
1254	Incandescent	5	75	1	1000	1800	2	1	3	2	9	5	1	400	5	4
1255	Incandescent	4	75	1	1000	1500	2	1	3	2	4	4	2	200	4	1
1256	Incandescent	4	75	1	1000	2300	2	1	3	2	4	4	2	200	0	2
1257	Incandescent	4	75	1	1000	1900	2	1	2	2	6	5	2	500	3	3
1258	Incandescent	0	100	.8	1000	800	2	1	2	2	7	6	1	500	3	3
1259	Incandescent	5	100	.8	1000	2200	2	1	4	2	2	4	0	600	3	5
1260	Incandescent	4	75	1	1000	2250	2	1	4	2	7	5	1	600	3	3
1261	Incandescent	4	100	.8	1000	600	2	1	2	2	7	5	1	500	4	3
1262	Incandescent	4	75	1	1000	900	2	1	4	0	7	5	1	500	3	3
1263	Incandescent	4	75	1	1000	570	2	1	3	2	6	5	1	500	4	3
1264	Incandescent	5	75	1	1000	1250	2	1	2	2	6	5	1	500	3	3
1265	Incandescent	3	75	1	1000	750	2	2	3	2	4	5	1	250	3	2
1266	Incandescent	2	75	1	1000	1100	2	2	3	2	4	9	7	250	2	1
1267	Incandescent	4	75	1	1000	1800	2	2	3	2	4	8	0	200	0	4
1268	Incandescent	4	75	1	1000	900	2	2	0	2	4	7	0	200	4	0
1269	Incandescent	4	75	1	1000	600	2	2	3	2	9	6	0	0	0	1
1270	Incandescent	3	75	1	1000	700	2	2	3	2	4	8	2	0	0	3
1271	Incandescent	0	75	1	1000	450	2	2	3	2	12	1	0	0	5	0
1272	Incandescent	4	75	1	1000	1200	2	2	3	2	4	4	0	250	0	1
1273	Incandescent	1	75	1	1000	650	2	2	3	3	11	1	0	0	5	1
1274	Incandescent	0	75	1	1000	7000	2	2	3	2	8	2	0	300	0	2
1275	Incandescent	3	75	1	1000	740	2	2	3	2	8	6	1	200	0	1
1276	Incandescent	3	60	1.4	1000	600	2	2	3	2	4	6	4	300	2	3
1277	Incandescent	5	75	1	1000	1200	2	2	3	2	2	6	1	0	0	3
1278	Incandescent	1	60	1.4	1000	1200	2	1	3	2	8	1	0	0	5	0
1279	Incandescent	4	75	1	1000	5167	2	2	3	2	4	7	2	0	3	2
1280	Incandescent	1	75	1	1000	1210	2	2	0	2	4	10	3	0	0	1
1281	Incandescent	4	75	1	1000	1442	2	2	3	2	4	6	1	300	1	0
1282	Incandescent	5	75	1	1000	2000	2	2	3	2	8	11	3	400	3	1
1283	Incandescent	3	75	1	1000	900	2	2	3	1	2	4	2	500	4	4
1284	Incandescent	3	75	1	1000	1650	2	2	3	2	4	3	0	250	0	0
1285	Incandescent	2	75	1	1000	850	2	2	3	2	4	3	0	0	4	1
1286	Incandescent	5	60	1.4	1000	1299	2	2	3	2	4	5	3	200	2	2
1287	Incandescent	8	75	1	1000	1300	2	2	3	2	4	9	1	250	5	1
1288	Incandescent	2	75	1	1000	955	2	2	3	2	12	2	0	0	5	1
1289	Incandescent	3	60	1.4	1000	2300	2	2	3	2	7	2	0	250	5	1
1290	Incandescent	4	75	1	1000	687	2	2	3	2	4	5	3	250	3	2
1291	Incandescent	3	75	1	1000	750	2	2	3	2	9	9	1	160	5	1
1292	Incandescent	4	60	1.4	1000	1000	2	2	3	2	8	6	0	500	3	2
1293	Incandescent	3	75	1	1000	265	1	2	3	2	4	5	1	250	4	2
1294	Incandescent	5	75	1	1000	1576	2	2	2	2	7	7	0	400	3	2
1295	Incandescent	3	75	1	1000	850	2	2	3	2	4	5	0	0	3	1
1296	Incandescent	0	60	1.4	1000	500	2	2	3	2	7	3	0	250	4	1
1297	Incandescent	4	75	1	1000	330	2	2	3	2	4	4	2	250	4	1
1298	Incandescent	3	75	1	1000	800	2	2	3	2	7	4	0	400	3	2
1299	Incandescent	4	75	1	1000	300	2	2	3	2	4	4	0	250	4	1
1300	Energy-saving bulb	5	20	9	10000	1800	2	2	3	2	8	5	0	500	3	2
1301	Incandescent	3	75	1	1000	700	2	2	3	2	4	4	1	250	4	1
1302	Incandescent	4	60	1.4	1000	1100	2	2	3	2	7	4	0	200	5	1
1303	Incandescent	3	60	1.4	1000	1200	2	2	3	0	9	4	0	150	3	1
1304	Incandescent	4	60	1.4	1000	550	2	2	3	2	4	4	2	200	3	2
1305	Incandescent	3	60	1.4	1000	1800	2	2	3	2	4	5	3	250	3	1
1306	Incandescent	8	60	1.4	1000	2000	2	2	3	2	4	9	3	200	5	1
1307	Incandescent	4	75	1	1000	1156	2	1	3	2	4	6	4	0	3	2
1308	Incandescent	4	75	1	1000	1026	2	1	3	2	12	5	0	150	5	1
1309	Incandescent	3	60	1.4	1000	450	2	2	3	2	6	5	2	350	1	3
1310	Incandescent	3	75	1	1000	680	2	2	2	2	7	5	0	350	4	2
1311	Incandescent	3	60	1.4	1000	600	2	2	3	2	7	6	1	400	3	2
1312	Incandescent	4	60	1.4	1000	1000	2	2	3	2	4	4	1	300	3	2
1313	Incandescent	4	60	1.4	1000	750	2	2	3	2	4	4	1	300	3	2
1314	Incandescent	4	60	1.4	1000	1000	2	2	3	2	12	4	0	150	5	1
1315	Incandescent	3	75	1	1000	900	2	1	2	2	4	7	4	250	3	1
1316	Incandescent	2	60	1.4	1000	1500	2	2	3	2	12	2	0	0	5	1
1317	Incandescent	4	60	1.4	1000	700	2	2	3	2	4	9	6	200	4	1
1318	Incandescent	2	75	1	1000	400	2	2	3	2	9	5	1	160	1	1
1319	Incandescent	3	75	1	1000	250	2	2	3	2	3	4	1	250	4	1
1320	Incandescent	3	60	1.4	1000	174	1	2	3	2	4	4	0	250	4	1
1321	Incandescent	2	75	1	1000	419	2	2	3	2	4	5	0	250	4	1
1322	Incandescent	3	75	1	1000	429	2	2	3	2	11	4	0	160	5	1
1323	Incandescent	3	75	1	1000	420	2	2	3	2	4	4	1	200	3	1
1324	Incandescent	3	75	1	1000	900	2	2	3	2	7	6	1	400	4	1
1325	Incandescent	3	75	1	1000	800	2	2	3	2	4	5	2	250	3	2
1326	Incandescent	5	60	1.4	1000	1500	2	1	4	2	4	4	1	250	3	2
1327	Incandescent	3	60	1.4	1000	860	2	1	3	2	6	6	1	300	3	1
1328	Energy-saving bulb	4	25	8	10000	740	2	2	3	2	8	6	0	500	4	2
1329	Incandescent	3	75	1	1000	1500	2	2	3	2	7	5	1	350	4	2
1330	Incandescent	4	75	1	1000	1100	2	1	3	2	11	6	2	0	5	1
1331	Incandescent	4	75	1	1000	1400	2	1	3	2	3	6	4	300	2	3
1332	Incandescent	5	75	1	1000	750	2	1	3	1	4	4	2	400	3	2
1333	Incandescent	4	75	1	1000	1300	2	2	3	2	4	10	8	200	4	1
1334	Incandescent	2	75	1	1000	1620	2	2	3	2	9	2	0	160	5	1
1335	Incandescent	0	75	1	1000	850	2	1	3	2	4	4	2	300	2	2
1336	Incandescent	4	75	1	1000	1244	2	2	3	2	4	4	0	300	4	1
1337	Incandescent		60	1.4	1000	2000	2	1	2	2
1338	Incandescent	3	60	1.4	1000	120	2	2	3	2	8	2	0	200	4	1
1339	Incandescent	4	75	1	1000	1500	2	2	3	2	7	6	0	400	4	2
1340	Incandescent	4	60	1.4	1000	800	2	2	3	2	4	5	0	250	3	1
1341	Incandescent	4	60	1.4	1000	600	2	2	3	2	4	4	0	250	3	1
1342	Incandescent	2	75	1	1000	400	2	2	3	2	12	4	0	170	5	1
1343	Energy-saving bulb	4	25	8	10000	240	2	2	3	1	2	2	0	600	3	5
1344	Incandescent	4	100	.8	1000	1200	2	2	3	2	4	5	0	250	4	1
1345	Energy-saving bulb	3	25	8	10000	650	2	2	3	2	4	5	0	250	4	1
1346	Energy-saving bulb	3	20	9	10000	900	2	2	3	2	4	4	0	250	3	1
1347	Incandescent	4	100	.8	1000	750	2	2	3	1	6	5	1	500	3	2
1348	Incandescent	3	75	1	1000	1100	2	2	3	2	4	7	0	300	3	1
1349	Energy-saving bulb	3	25	8	10000	800	2	2	3	2	7	4	0	0	2	2
1350	Energy-saving bulb	4	25	8	10000	1000	2	2	3	2	7	5	0	400	4	2
1351	Incandescent	6	75	1	1000	82.5	1	1	3	2	6	4	2	0	1	4
1352	Energy-saving bulb	6	25	8	10000	1390.91	1	1	1	2	4	2	0	0	3	0
1353	Incandescent	6	60	1.4	1000	1206	1	1	4	2	2	3	1	0	1	4
1354	Incandescent	8	100	.8	1000	1856	1	1	4	2	1	6	4	0	2	4
1355	Incandescent	6	60	1.4	1000	2709.75	1	1	3	2	9	7	0	0	4	5
1356	Incandescent	4	60	1.4	1000	1367	1	2	3	2	8	6	2	0	4	2
1357	Incandescent	4	100	.8	1000	1290.75	1	1	3	2	6	4	2	0	2	0
1358	Energy-saving bulb	3	25	8	10000	1275	1	1	3	1	1	4	2	0	1	0
1359	Incandescent	4	100	.8	1000	785.14	1	1	3	2	4	8	6	0	2	1
1360	Incandescent	5	75	1	1000	601	1	1	0	1	3	5	0	0	1	0
1361	Incandescent	6	75	1	1000	753	1	1	3	1	4	10	3	0	2	1
1362	Incandescent	5	100	.8	1000	1549	1	1	3	2	6	4	2	0	2	4
1363	Incandescent	6	60	1.4	1000	1924.5	1	1	1	1	4	5	3	0	2	2
1364	Incandescent	7	60	1.4	1000	1539.75	1	1	4	1	4	4	2	0	1	4
1365	Energy-saving bulb	5	15	12	10000	1142.25	1	1	3	2	4	5	0	0	4	2
1366	Incandescent	6	60	1.4	1000	1399.5	1	1	3	2	1	3	1	0	2	3
1367	Energy-saving bulb	4	25	8	10000	2271.75	1	1	3	1	4	3	1	0	1	2
1368	Incandescent	5	100	.8	1000	491.25	1	1	4	1	2	3	1	0	2	4
1369	Incandescent	6	75	1	1000	1536.75	1	1	3	2	4	6	3	0	5	1
1370	Incandescent	3	100	.8	1000	2629	1	1	3	2	11	4	2	0	3	1
1371	Energy-saving bulb	8	15	12	10000	1481	1	1	4	2	9	5	1	0	5	5
1372	Incandescent	6	100	.8	1000	1438.67	1	1	0	1	2	3	1	0	2	4
1373	Incandescent	5	100	.8	1000	1394	1	1	4	1	1	5	3	0	3	5
1374	Incandescent	4	100	.8	1000	1228.2	1	1	3	2	4	1	0	0	3	2
1375	Energy-saving bulb	7	15	12	10000	3214.5	1	1	4	2	5	4	2	0	1	5
1376	Energy-saving bulb	6	15	12	10000	3825	1	1	4	2	2	4	2	0	2	4
1377	Incandescent	2	100	.8	1000	315	1	1	2	2	4	2	0	0	5	1
1378	Incandescent	6	75	1	1000	1162	1	2	1	2	1	5	2	0	3	5
1379	Energy-saving bulb	0	15	12	10000	1147	1	1	0	0	0	0	0	0	0	0
1380	Incandescent	2	100	.8	1000	794	1	1	4	1	12	1	0	0	1	5
1381	Incandescent	3	75	1	1000	916	1	2	3	2	3	5	2	0	3	3
1382	Incandescent	7	100	.8	1000	2135	1	1	4	2	1	5	2	0	3	4
1383	Energy-saving bulb	4	20	9	10000	1039	1	1	1	1	2	6	4	0	3	5
1384	Incandescent	5	100	.8	1000	1724	1	1	2	2	2	5	3	700	2	4
1385	Incandescent	4	100	.8	1000	900	1	1	4	2	6	5	1	0	3	2
1386	Incandescent	4	75	1	1000	1220	1	1	1	1	3	2	0	0	2	5
1387	Incandescent	0	75	1	1000	4428	1	1	4	2	3	4	1	0	1	5
1388	Energy-saving bulb	5	15	12	10000	806	1	1	1	2	12	3	0	0	2	4
1389	Incandescent	5	75	1	1000	387	1	1	1	2	7	4	2	0	2	5
1390	Incandescent	5	75	1	1000	1026	1	1	1	1	12	1	0	0	1	5
1391	Incandescent	7	75	1	1000	350	1	1	4	2	10	9	5	0	2	4
1392	Energy-saving bulb	5	15	12	10000	1081	1	1	4	2	11	3	1	400	5	1
1393	Incandescent	5	100	.8	1000	2394	1	1	4	2	11	3	0	0	5	3
1394	Energy-saving bulb	6	15	12	10000	2431	1	1	4	2	9	5	3	0	2	4
1395	Incandescent	4	75	1	1000	628.5	1	1	4	1	6	4	1	0	1	5
1396	Incandescent	9	75	1	1000	2871	1	1	4	2	7	4	2	1200	3	4
1397	Energy-saving bulb	5	15	12	10000	992	1	1	1	2	3	3	1	450	2	4
1398	Energy-saving bulb	8	15	12	10000	1673	1	1	4	2	2	5	1	700	4	3
1399	Energy-saving bulb	4	15	12	10000	1116	1	1	3	1	11	8	1	250	4	0
1400	Incandescent	6	60	1.4	1000	1194	1	1	4	2	2	4	2	700	2	3
1401	Incandescent	7	75	1	1000	822	1	2	2	2	4	6	3	250	2	2
1402	Incandescent	8	75	1	1000	1467	1	2	4	2	2	4	2	800	2	5
1403	Incandescent	4	75	1	1000	906	1	1	4	2	7	6	3	0	3	5
1404	Incandescent	4	60	1.4	1000	1978	1	1	4	1	7	3	1	0	1	5
1405	Incandescent	6	60	1.4	1000	2873	1	1	4	2	1	5	3	1400	2	5
1406	Incandescent	8	75	1	1000	1515	1	1	2	2	9	4	0	800	5	4
1407	Energy-saving bulb	8	20	9	10000	1534	1	1	4	1	2	4	1	1200	2	5
1408	Incandescent	5	75	1	1000	1045	1	1	4	2	0	0	0	0	0	0
1409	Incandescent	3	60	1.4	1000	858	1	1	3	2	2	4	0	700	3	5
1410	Energy-saving bulb	3	15	12	10000	4690	1	1	0	0	1	4	0	700	3	4
1411	Incandescent	6	75	1	1000	862	1	1	4	1	2	6	2	600	3	4
1412	Incandescent	6	75	1	1000	534	1	1	4	2	7	3	1	1000	3	0
1413	Energy-saving bulb	6	20	9	10000	750	1	1	4	2	1	3	1	950	3	5
1414	Energy-saving bulb	7	25	8	10000	896	1	1	4	2	9	4	0	780	5	5
1415	Energy-saving bulb	7	25	8	10000	2025	1	1	4	2	1	4	1	1200	3	5
1416	Incandescent	5	75	1	1000	1704	1	1	4	2	7	4	1	1000	3	2
1417	Incandescent	5	60	1.4	1000	676	1	1	2	2	9	5	0	1000	5	0
1418	Incandescent	0	100	.8	1000	72	1	1	4	1	0	0	0	0	0	0
1419	Incandescent	5	75	1	1000	1314	1	1	4	2	2	5	3	750	3	2
1420	Incandescent	4	60	1.4	1000	1295	1	1	4	2	2	5	2	500	3	3
1421	Energy-saving bulb	6	25	8	10000	2950	1	1	4	2	7	5	1	1700	3	4
1422	Incandescent	6	75	1	1000	1267.5	1	1	0	2	9	6	0	0	4	2
1423	Incandescent	5	75	1	1000	596.25	1	1	2	2	4	4	2	0	3	2
1424	Incandescent	5	75	1	1000	1215	1	1	2	2	8	6	2	0	3	2
1425	Incandescent	5	75	1	1000	744	1	1	2	2	2	5	2	0	3	4
1426	Incandescent	6	60	1.4	1000	1201	1	1	2	2	4	6	1	0	3	1
1427	Incandescent	3	60	1.4	1000	1061	1	1	2	2	3	6	3	0	2	2
1428	Incandescent	4	60	1.4	1000	544.5	1	1	2	2	3	6	2	0	3	0
1429	Energy-saving bulb	6	20	9	10000	1483	1	1	2	2	3	5	3	0	2	2
1430	Incandescent	3	60	1.4	1000	2863.5	1	1	2	2	11	3	0	0	4	1
1431	Incandescent	4	75	1	1000	721.5	1	1	2	2	4	4	1	0	3	1
1432	Incandescent	6	60	1.4	1000	1700	1	1	3	2	3	4	2	0	1	0
1433	Incandescent	5	75	1	1000	1081	1	1	2	2	11	5	2	0	3	1
1434	Incandescent	7	75	1	1000	1116	1	1	4	2	7	5	1	1200	3	0
1435	Incandescent	4	75	1	1000	1350	1	1	2	2	9	4	0	650	5	2
1436	Incandescent	5	100	.8	1000	530	1	1	4	2	0	4	0	0	4	1
1437	Incandescent	5	100	.8	1000	90	1	1	4	2	7	6	2	950	4	0
1438	Incandescent	6	75	1	1000	910	1	1	2	2	1	8	3	1000	4	5
1439	Incandescent	4	60	1.4	1000	976	1	1	2	2	8	5	2	400	3	2
1440	Incandescent	2	60	1.4	1000	1070	1	1	3	2	3	3	1	350	2	2
1441	Incandescent	4	60	1.4	1000	1610	1	1	2	2	2	4	2	0	2	0
1442	Incandescent	3	75	1	1000	410	1	1	4	2	9	3	1	0	1	5
1443	Incandescent	4	100	.8	1000	410	1	2	0	2	4	2	0	250	5	2
1444	Energy-saving bulb	5	15	12	10000	859	1	2	2	2	8	4	1	400	3	3
1445	Incandescent	3	75	1	1000	1374	1	1	2	2	4	2	0	250	5	2
1446	Energy-saving bulb	3	15	12	10000	900	1	1	3	2	8	2	0	0	0	1
1447	Incandescent	5	60	1.4	1000	2066	1	1	4	1	2	2	0	550	1	3
1448	Incandescent	4	75	1	1000	1665	1	1	3	2	1	5	2	700	3	3
1449	Incandescent	5	60	1.4	1000	360	1	1	2	2	4	7	0	300	4	2
1450	Incandescent	4	75	1	1000	576	1	2	2	2	4	9	3	85	3	2
1451	Incandescent	5	75	1	1000	1126	1	2	2	0	9	5	0	120	5	1
1452	Energy-saving bulb	8	15	12	10000	1144	1	2	4	2	9	4	0	200	5	2
1453	Incandescent	9	60	1.4	1000	2246	1	2	4	2	9	8	1	240	5	2
1454	Incandescent	6	60	1.4	1000	1372	1	2	2	2	2	4	2	380	3	2
1455	Energy-saving bulb	4	20	9	10000	1068	1	1	2	2	9	7	1	0	5	1
1456	Incandescent	3	75	1	1000	598	1	1	3	2	4	6	2	400	3	2
1457	Incandescent	5	75	1	1000	492	1	1	2	2	2	3	1	600	3	5
1458	Energy-saving bulb	4	15	12	10000	784	1	1	2	2	8	4	1	350	3	2
1459	Incandescent	3	75	1	1000	714	1	1	2	2	9	4	1	0	1	2
1460	Incandescent	5	100	.8	1000	1375	1	2	3	2	9	11	0	0	2	4
1461	Incandescent	5	75	1	1000	1536	1	1	3	2	2	4	1	750	3	3
1462	Energy-saving bulb	3	25	8	10000	1206	1	1	3	2	2	5	3	550	3	0
1463	Incandescent	5	75	1	1000	1101	1	1	4	2	1	6	2	850	3	0
1464	Energy-saving bulb	3	25	8	10000	975	1	2	3	2	4	4	0	0	4	0
1465	Energy-saving bulb	6	25	8	10000	1198.5	1	1	2	2	0	7	2	0	5	1
1466	Incandescent	7	75	1	1000	262.8	1	1	4	0	8	0	0	0	3	3
1467	Incandescent	5	75	1	1000	1714	1	1	4	2	4	5	3	0	2	2
1468	Incandescent	5	75	1	1000	1416	1	1	4	2	4	7	5	0	3	0
1469	Incandescent	11	75	1	1000	2180	1	1	4	2	2	6	0	0	3	2
1470	Energy-saving bulb	6	25	8	10000	781.5	1	1	5	2	4	4	2	0	2	4
1471	Energy-saving bulb	6	25	8	10000	4007	1	1	4	2	7	4	0	0	3	1
1472	Incandescent	8	75	1	1000	1983	1	1	4	2	9	11	0	0	0	2
1473	Energy-saving bulb	9	25	8	10000	2221	1	1	4	2	7	7	5	0	3	2
1474	Incandescent	6	60	1.4	1000	271	1	1	2	2	7	3	2	0	0	3
1475	Incandescent	4	75	1	1000	982.8	1	1	4	2	4	5	3	0	0	5
1476	Energy-saving bulb	5	25	8	10000	1266.75	1	1	0	2	4	7	5	360	2	2
1477	Incandescent	7	75	1	1000	1189.2	1	1	4	2	2	5	2	0	2	2
1478	Energy-saving bulb	2	25	8	10000	1237.2	1	1	1	1	8	2	0	0	1	5
1479	Energy-saving bulb	6	15	12	10000	1830.6	1	1	1	1	2	4	2	0	0	5
1480	Incandescent	2	100	.8	1000	957.75	1	1	2	2	0	2	0	0	5	1
1481	Incandescent	4	100	.8	1000	437.25	1	1	0	1	4	2	0	0	0	3
1482	Incandescent	6	60	1.4	1000	1172.4	1	2	0	0	2	3	1	0	0	0
1483	Incandescent	8	60	1.4	1000	210	1	2	0	2	10	14	4	0	3	2
1484	Energy-saving bulb	5	15	12	10000	1537.5	1	2	2	2	3	4	2	0	2	2
1485	Incandescent	5	75	1	1000	822	1	2	2	2	3	6	4	0	2	2
1486	Incandescent	5	75	1	1000	2239.5	1	1	4	2	2	6	4	0	0	0
1487	Energy-saving bulb	0	20	9	10000	1135.5	1	1	2	2	4	4	2	0	0	4
1488	Incandescent	2	100	.8	1000	660	1	2	5	2	4	2	0	0	0	2
1489	Energy-saving bulb	3	25	8	10000	1494	1	1	2	2	4	9	6	300	4	1
1490	Energy-saving bulb	3	25	8	10000	1084.5	1	1	0	0	4	5	2	0	0	4
1491	Incandescent	3	60	1.4	1000	1084.5	1	1	0	0	3	5	2	0	0	4
1492	Energy-saving bulb	8	25	8	10000	1584.75	1	1	0	2	2	8	0	0	3	4
1493	Energy-saving bulb	6	25	8	10000	1206	1	1	0	2	2	7	5	0	2	2
1494	Incandescent	3	75	1	1000	340.5	1	1	2	0	6	1	0	0	0	0
1495	Incandescent	7	75	1	1000	619	1	1	4	2	4	4	2	0	0	0
1496	Incandescent	3	75	1	1000	975	1	1	2	2	12	1	0	0	5	1
1497	Incandescent	4	75	1	1000	2274	1	1	4	2	3	6	6	0	3	2
1498	Energy-saving bulb	8	25	8	10000	658.5	1	1	4	2	1	6	3	0	2	5
1499	Energy-saving bulb	4	15	12	10000	1217.25	1	1	2	2	4	6	4	0	0	2
1500	Incandescent	8	75	1	1000	961.5	1	1	4	2	6	4		0	1	4
1501	Energy-saving bulb	6	25	8	10000	1685.25	1	1	0	2	2	4	2	0	2	3
1502	Incandescent	6	75	1	1000	1150	1	1	4	2	9	3	0	0	1	4
1503	Incandescent	10	75	1	1000	565.5	1	1	2	2	4	7	4	0	3	2
1504	Energy-saving bulb	6	25	8	10000	1178.25	1	1	4	2	4	6	4	0	2	2
1505	Energy-saving bulb	8	15	12	10000	2143	1	1	4	2	2	7	2	0	4	4
1506	Energy-saving bulb	9	25	8	10000	1232	1	1	2	2	4	4	2	0	2	3
1507	Incandescent	3	60	1.4	1000	720	1	1	4	2	9	12	4	0	5	2
1508	Energy-saving bulb	3	25	8	10000	194	1	1	2	2	9	2	0	0	5	1
1509	Energy-saving bulb	2	25	8	10000	1560	1	1	1	2	10	2	0	0	4	2
1510	Energy-saving bulb	4	15	12	10000	539	1	1	2	1	4	2	0	0	0	3
1511	Energy-saving bulb	4	25	8	10000	737.45	1	1	2	2	2	1	0	0	1	5
1512	Energy-saving bulb	7	15	12	10000	692.25	1	1	1	2	9	4	0	0	3	2
1513	Energy-saving bulb	5	20	9	10000	1362	1	1	0	1	2	4	2	0	2	0
1514	Incandescent	10	75	1	1000	1585.5	1	1	4	2	1	4	2	0	2	5
1515	Incandescent	9	100	.8	1000	590.67	1	1	0	2	2	3	0	0	4	5
1516	Incandescent	9	75	1	1000	978	1	1	4	2	9	3	0	0	5	3
1517	Energy-saving bulb	8	15	12	10000	741.75	1	1	4	2	9	4	1	0	4	2
1518	Incandescent	4	75	1	1000	1529	1	1	1	1	1	2	0	0	1	5
1519	Incandescent	6	75	1	1000	1280	1	1	1	1	1	4	2	0	2	5
1520	Incandescent	4	75	1	1000	1633	1	1	1	1	2	2	0	0	1	5
1521	Incandescent	11	75	1	1000	6764	1	1	4	2	5	6	3	750	3	5
1522	Energy-saving bulb	3	15	12	10000	2895	1	1	1	2	2	6	2	0	4	5
1523	Incandescent	2	75	1	1000	1227	1	1	2	1	4	2	0	0	1	2
1524	Incandescent	4	75	1	1000	762	1	1	4	2	9	2	0	0	5	2
1525	Energy-saving bulb	3	25	8	10000	1316	1	1	1	1	5	4	2	0	3	5
1526	Energy-saving bulb	3	15	12	10000	721.5	1	1	1	1	12	2	0	0	1	5
1527	Incandescent	3	75	1	1000	891	1	1	1	1	2	4	2	0	0	4
1528	Incandescent	3	75	1	1000	1097.25	1	1	1	2	2	5	1	0	4	4
1529	Incandescent	3	75	1	1000	2880.75	1	1	1	2	2	5	2	0	4	4
1530	Incandescent	7	75	1	1000	2638	1	1	3	2	2	5	1	0	3	3
1531	Energy-saving bulb	2	25	8	10000	1815	1	1	1	2	9	4	0	0	5	3
1532	Incandescent	1	75	1	1000	727.71	1	1	0	1	9	6	2	0	4	2
1533	Incandescent	1	75	1	1000	736	1	1	1	1	12	1	0	0	1	5
1534	Incandescent	0	75	1	1000	652.5	1	1	1	1	12	1	0	0	1	5
1535	Incandescent	3	75	1	1000	2100	1	1	1	2	2	4	2	0	3	4
1536	Incandescent	3	75	1	1000	1888	1	1	1	2	2	6	2	0	3	4
1537	Incandescent	2	75	1	1000	799.5	1	1	1	1	12	1	0	0	1	5
1538	Incandescent	3	75	1	1000	5217.6	1	1	1	1	12	1	0	0	1	5
1539	Incandescent	2	75	1	1000	1861.5	1	1	1	1	12	1	0	0	1	5
1540	Energy-saving bulb	2	25	8	10000	576	1	1	1	1	12	1	0	0	1	5
1541	Incandescent	3	75	1	1000	1870	1	1	0	2	11	5	1	0	4	0
1542	Incandescent	4	60	1.4	1000	1546	1	1	1	2	2	5	1	0	3	3
1543	Energy-saving bulb	3	15	12	10000	1584	1	1	1	2	2	5	1	0	3	4
1544	Energy-saving bulb	3	15	12	10000	930	1	1	1	2	9	3	0	0	5	2
1545	Energy-saving bulb	5	15	12	10000	345	1	1	3	2	4	5	3	0	0	2
1546	Energy-saving bulb	7	15	12	10000	2585	1	1	3	2	0	2	0	0	4	3
1547	Incandescent	7	75	1	1000	1242	1	1	3	3	4	4	2	0	3	2
1548	Incandescent	6	60	1.4	1000	1754	1	1	3	2	2	4	2	0	3	3
1549	Energy-saving bulb	6	15	12	10000	1543	1	1	3	2	11	1	0	0	5	1
1550	Incandescent	4	75	1	1000	525.6	1	1	2	2	4	4	2	0	3	1
1551	Energy-saving bulb	5	15	12	10000	882	1	1	3	2	9	2	0	0	5	2
1552	Incandescent	8	75	1	1000	441	1	1	3	2	10	1	0	0	5	2
1553	Incandescent	7	75	1	1000	2018	1	1	1	2	7	0	0	0	1	5
1554	Incandescent	5	75	1	1000	1950	1	1	3	2	4	6	3	0	3	2
1555	Energy-saving bulb	4	25	8	10000	1223	1	1	0	1	4	5	2	0	1	2
1556	Energy-saving bulb	4	25	8	10000	606	1	1	3	1	4	3	0	0	1	4
1557	Incandescent	9	60	1.4	1000	1806	1	1	3	2	4	7	2	0	3	2
1558	Energy-saving bulb	2	25	8	10000	1121	1	1	3	2	6	6	4	0	2	2
1559	Energy-saving bulb	3	25	8	10000	1743	1	1	3	2	3	6	3	0	2	2
1560	Incandescent	9	75	1	1000	3210	1	1	3	2	11	2	0	0	5	1
1561	Incandescent	8	75	1	1000	1375	1	1	3	3	4	8	2	0	0	4
1562	Incandescent	4	75	1	1000	892	1	1	3	2	3	2	0	0	4	1
1563	Incandescent	6	75	1	1000	1375	1	2	0	2	4	7	5	0	2	0
1564	Incandescent	7	75	1	1000	1463	1	1	0	2	2	10	7	0	3	2
1565	Incandescent	6	60	1.4	1000	1122	1	1	3	0	11	6	0	0	5	1
1566	Energy-saving bulb	4	15	12	10000	771.6	1	1	2	2	4	4	2	2	2	2
1567	Incandescent	6	60	1.4	1000	350	1	1	2	2	4	1	0	0	0	2
1568	Incandescent	5	75	1	1000	1985	1	1	3	2	11	5	2	0	2	4
1569	Incandescent	10	75	1	1000	1627	1	1	3	2	12	7	4	1	3	3
1570	Energy-saving bulb	4	25	8	10000	2977	1	1	1	2	1	2	0	2	2	2
1571	Incandescent	9	75	1	1000	2588	1	1	0	2	11	7	2	0	5	1
1572	Incandescent	7	75	1	1000	2400	1	1	3	2	11	6	1	0	5	1
1573	Incandescent	4	75	1	1000	1001	1	1	3	1	2	7	5	0	1	5
1574	Incandescent	6	100	.8	1000	873	1	1	3	2	1	4	0	0	1	2
1575	Energy-saving bulb	3	20	9	10000	370	1	1	3	1	4	4	2	0	1	3
1576	Incandescent	7	100	.8	1000	804	1	1	3	2	4	5	3	0	3	2
1577	Energy-saving bulb	6	15	12	10000	1367	1	1	3	2	2	8	5	0	2	2
1578	Incandescent	4	75	1	1000	1876.5	1	1	0	0	9	1	0	0	5	3
1579	Incandescent	5	75	1	1000	1449	1	1	1	1	4	5	2	0	3	3
1580	Energy-saving bulb	5	25	8	10000	1464	1	1	3	1	0	7	0	0	1	3
1581	Incandescent	5	75	1	1000	1197	1	1	0	1	4	6	4	0	4	2
1582	Incandescent	3	60	1.4	1000	1655	1	1	3	2	9	2	0	0	5	4
1583	Incandescent	4	100	.8	1000	925.5	1	1	0	2	11	3	0	0	2	3
1584	Incandescent	5	75	1	1000	1961	1	1	3	1	12	6	2	0	3	2
1585	Incandescent	5	75	1	1000	705	1	1	0	2	4	4	2	0	1	5
1586	Incandescent	8	75	1	1000	3666	1	1	3	2	7	7	1	0	4	3
1587	Incandescent	5	75	1	1000	1378.5	1	1	0	2	4	8	1	0	2	2
1588	Energy-saving bulb	4	20	9	10000	695.4	1	1	0	2	1	7	3	0	3	5
1589	Incandescent	6	75	1	1000	583.5	1	1	0	2	9	2	0	0	5	2
1590	Energy-saving bulb	7	20	9	10000	1207.5	1	1	0	2	10	2	1	0	2	3
1591	Energy-saving bulb	3	20	9	10000	1233	1	1	0	2	4	4	2	0	3	3
1592	Energy-saving bulb	5	20	9	10000	1078.5	1	1	1	1	4	4	2	0	3	3
1593	Energy-saving bulb	4	15	12	10000	360	1	1	3	2	4	1	0	0	4	2
1594	Incandescent	4	60	1.4	1000	1708	1	1	2	2	4	6	2	0	2	3
1595	Energy-saving bulb	4	20	9	10000	1530.75	1	1	2	1	7	6	3	0	3	2
1596	Energy-saving bulb	0	25	8	10000	1347.75	1	1	2	0	0	0	0	0	0	0
1597	Incandescent	7	75	1	1000	1284	1	1	4	2	4	5	3	0	3	4
1598	Incandescent	7	75	1	1000	2195.25	1	1	1	2	9	6	2	0	4	3
1599	Incandescent	4	75	1	1000	1932	1	1	4	2	7	7	2	0	1	5
1600	Incandescent	4	75	1	1000	1317	1	1	4	2	0	5	3	0	2	4
1601	Incandescent	7	75	1	1000	4707	1	1	1	2	2	6	4	0	1	4
1602	Incandescent	4	100	.8	1000	481	1	1	2	2	11	3	3	0	5	2
1603	Incandescent	5	60	1.4	1000	1291.5	1	1	0	2	2	6	0	0	1	5
1604	Energy-saving bulb	8	20	9	10000	2628	1	1	0	0	1	4	0	0	3	4
1605	Energy-saving bulb	3	25	8	10000	367.5	1	1	2	2	4	3	0	0	4	2
1606	Incandescent	4	75	1	1000	916	1	1	2	2	4	4	0	0	3	2
1607	Incandescent	2	60	1.4	1000	290	1	1	2	2	4	2	0	0	3	2
1608	Incandescent	4	75	1	1000	2284.5	1	1	2	2	2	7	3	0	3	2
1609	Incandescent	5	60	1.4	1000	1152	1	1	3	2	2	6	4	0	3	4
1610	Incandescent	9	75	1	1000	1216	1	1	2	2	1	6	1	0	3	2
1611	Incandescent	4	75	1	1000	66	1	1	3	2	9	1	0	0	5	4
1612	Incandescent	6	75	1	1000	1530	1	1	2	2	2	3	1	800	3	5
1613	Energy-saving bulb	8	20	9	10000	1899.75	1	1	2	2	4	4	0	0	3	3
1614	Incandescent	4	75	1	1000	492	1	1	1	1	12	2	0	0	1	5
1615	Incandescent	6	100	.8	1000	4139	1	1	4	2	2	3	0	0	5	2
1616	Energy-saving bulb	7	25	8	10000	1141.5	1	1	1	1	12	9	0	0	1	5
1617	Incandescent	6	75	1	1000	1071	1	1	2	2	12	4	1	0	5	1
1618	Incandescent	6	75	1	1000	1175	1	1	2	2	9	6	2	0	3	4
1619	Energy-saving bulb	5	20	9	10000	811	1	1	2	2	4	3	1	0	2	3
1620	Incandescent	10	75	1	1000	1790	1	1	2	2	7	8	4	0	3	2
1621	Incandescent	6	75	1	1000	1623	1	1	4	2	4	6	4	0	3	2
1622	Incandescent	5	75	1	1000	446	1	1	2	2	8	2	0	0	5	1
1623	Incandescent	5	75	1	1000	992	1	1	4	2	2	5	3	0	2	4
1624	Energy-saving bulb	8	25	8	10000	701	1	1	2	2	9	3	0	350	2	3
1625	Incandescent	5	75	1	1000	1611	1	1	4	2	10	5	0	0	4	2
1626	Energy-saving bulb	7	25	8	10000	816	1	1	4	2	4	5	3	0	3	2
1627	Incandescent	7	75	1	1000	243	1	1	4	2	2	4	2	0	2	4
1628	Incandescent	6	75	1	1000	1987	1	1	1	1	7	5	3	0	2	4
1629	Incandescent	4	75	1	1000	826	1	1	3	1	4	4	2	0	2	3
1630	Incandescent	6	75	1	1000	1469	1	1	3	2	10	5	1	0	1	4
1631	Incandescent	5	75	1	1000	1132.5	1	1	5	2	4	3	1	0	1	4
1632	Incandescent	5	75	1	1000	2099	1	1	4	2	1	7	0	0	4	3
1633	Incandescent	4	75	1	1000	950	1	1	2	1	4	2	0	0	3	2
1634	Incandescent	8	75	1	1000	2112	1	1	4	2	2	5	3	0	3	2
1635	Incandescent	8	100	.8	1000	2265	1	2	2	2	10	5	3	0	2	1
1636	Energy-saving bulb	6	25	8	10000	3235	1	2	3	2	10	5	2	0	4	2
1637	Incandescent	6	75	1	1000	1925	1	2	3	2	4	8	2	0	5	1
1638	Incandescent	4	75	1	1000	793	1	2	3	2	8	1	0	0	2	2
1639	Incandescent	5	75	1	1000	1513	1	2	3	2	4	5	3	0	2	2
1640	Incandescent	6	75	1	1000	1739	1	2	3	2	4	6	2	0	4	1
1641	Energy-saving bulb	4	15	12	10000	547.5	1	2	3	0	0	0	0	0	3	1
1642	Incandescent	2	75	1	1000	493	1	2	3	2	4	6	4	0	2	2
1643	Incandescent	5	75	1	1000	660	1	2	3	2	11	10	3	0	5	1
1644	Incandescent	7	100	.8	1000	1288	1	2	4	1	1	2	0	0	2	5
1645	Energy-saving bulb	5	20	9	10000	1118	1	2	3	2	2	4	2	0	3	4
1646	Incandescent	4	100	.8	1000	1039.5	1	2	3	2	11	7	3	0	3	2
1647	Incandescent	8	75	1	1000	1505	1	2	3	2	4	9	3	0	5	2
1648	Incandescent	4	75	1	1000	663	1	2	2	2	0	0	0	0	0	0
1649	Incandescent	6	75	1	1000	703	1	2	3	2	7	1	0	0	2	2
1650	Incandescent	5	75	1	1000	1877	1	1	4	2	11	6	0	0	4	1
1651	Energy-saving bulb	5	20	9	10000	1110	1	1	2	2	3	6	4	0	2	2
1652	Incandescent	6	75	1	1000	4420.5	1	1	4	1	4	3	1	0	1	2
1653	Incandescent	10	75	1	1000	924	1	1	4	2	7	8	2	0	5	3
1654	Energy-saving bulb	7	25	8	10000	660	1	1	4	2	1	6	1	0	4	5
1655	Energy-saving bulb	4	15	12	10000	1470	1	1	3	2	11	3	0	0	4	1
1656	Energy-saving bulb	8	15	12	10000	1133	1	2	3	2	8	5	0	0	4	4
1657	Incandescent	5	75	1	1000	977	1	1	4	2	8	3	1	0	1	4
1658	Incandescent	9	75	1	1000	1088	1	1	3	2	4	3	1	0	2	3
1659	Incandescent	5	60	1.4	1000	1001	1	1	2	2	3	4	2	300	2	3
1660	Incandescent	5	75	1	1000	699	1	1	3	2	3	3	1	0	1	4
1661	Incandescent	8	75	1	1000	313	1	1	4	2	0	0	0	0	0	0
1662	Incandescent	5	75	1	1000	1598	1	1	4	2	2	2	0	0	2	5
1663	Incandescent	6	60	1.4	1000	1280	1	1	4	2	3	5	2	500	4	4
1664	Incandescent	5	75	1	1000	304.5	1	1	4	2	11	5	2	0	4	4
1665	Incandescent	4	60	1.4	1000	709	1	2	3	2	4	4	2	0	2	2
1666	Energy-saving bulb	4	20	9	10000	706	1	2	3	2	4	6	2	0	4	2
1667	Energy-saving bulb	5	20	9	10000	1227	1	2	0	2	2	6	2	1200	3	5
1668	Energy-saving bulb	3	20	9	10000	285	1	2	3	2	8	7	5	0	3	1
1669	Energy-saving bulb	5	20	9	10000	1338	1	1	4	2	4	2	0	0	1	5
1670	Incandescent	4	75	1	1000	1367	1	2	3	2	8	6	2	0	4	2
1671	Incandescent	6	75	1	1000	2352	1	1	3	2	9	9	0	0	3	2
1672	Incandescent	4	75	1	1000	1012	1	1	4	2	4	5	0	0	5	1
1673	Energy-saving bulb	4	15	12	10000	2332	1	1	4	2	10	1	0	0	5	2
1674	Incandescent	5	75	1	1000	1113.6	1	1	3	2	10	2	0	0	5	1
1675	Incandescent	6	75	1	1000	1476	1	2	4	2	1	4	2	0	3	5
1676	Incandescent	5	75	1	1000	1816	1	2	4	2	7	4	2	0	1	4
1677	Incandescent	5	100	.8	1000	668	1	1	3	2	4	5	3	0	2	1
1678	Incandescent	4	75	1	1000	1850	1	1	3	2	4	6	2	0	2	2
1679	Incandescent	6	100	.8	1000	2018	1	1	4	2	2	11	6	0	2	2
1680	Incandescent	6	75	1	1000	982	1	1	3	2	4	3	0	0	4	1
1681	Energy-saving bulb	6	20	9	10000	1082	1	2	4	2	9	3	0	0	4	2
1682	Incandescent	2	75	1	1000	486	1	2	3	2	4	6	4	0	2	1
1683	Energy-saving bulb	4	20	9	10000	816	1	2	3	2	4	8	0	0	1	2
1684	Incandescent	6	75	1	1000	960	1	2	3	2	8	9	2	0	1	3
1685	Incandescent	3	75	1	1000	174	1	1	3	2	4	1	0	0	5	1
1686	Incandescent	6	75	1	1000	540	1	1	3	2	4	10	0	0	3	1
1687	Incandescent	3	75	1	1000	534	1	2	3	2	4	4	2	0	3	1
1688	Incandescent	6	75	1	1000	1476	1	2	3	2	8	5	2	0	2	1
1689	Incandescent	5	75	1	1000	1092	1	2	3	2	6	5	3	0	3	2
1690	Incandescent	2	75	1	1000	684	1	2	3	2	11	2	0	0	5	1
1691	Incandescent	5	60	1.4	1000	2460	1	2	4	2	7	6	4	0	3	5
1692	Incandescent	7	75	1	1000	1694	1	1	3	2	10	5	3	0	3	0
1693	Incandescent	5	75	1	1000	1094	1	2	3	2	4	6	0	0	4	1
1694	Incandescent	6	75	1	1000	1090	1	2	3	2	4	7	0	0	3	0
1695	Incandescent	5	75	1	1000	1842	1	2	3	2	8	5	0	0	3	2
1696	Energy-saving bulb	4	20	9	10000	154	1	1	3	2	3	4	2	0	1	3
1697	Incandescent	4	75	1	1000	394	1	1	3	2	4	3	1	0	3	2
1698	Energy-saving bulb	6	20	9	10000	1842	1	2	3	2	4	6	4	0	2	1
1699	Incandescent	6	75	1	1000	1740	1	2	3	2	8	7	1	0	5	1
1700	Incandescent	3	75	1	1000	756	1	2	3	2	4	4	2	0	1	2
1701	Incandescent	3	75	1	1000	896	1	2	3	2	0	4	0	0	5	1
1702	Incandescent	3	60	1.4	1000	518	1	1	2	2	4	2	0	0	5	1
1703	Incandescent	6	75	1	1000	992	1	2	3	2	4	5	0	0	5	0
1704	Incandescent	4	75	1	1000	966	1	2	5	2	4	6	0	0	3	1
1705	Incandescent	3	60	1.4	1000	1222	1	2	3	2	7	4	2	0	2	2
1706	Energy-saving bulb	10	15	12	10000	911	1	2	2	2	4	7	1	0	1	0
1707	Energy-saving bulb	3	20	9	10000	612	1	2	3	2	4	2	0	0	5	1
1708	Incandescent	7	75	1	1000	1498	1	1	3	2	9	5	0	0	3	2
1709	Incandescent	4	75	1	1000	1152	1	1	4	2	9	5	0	0	5	1
1710	Energy-saving bulb	7	20	9	10000	3300	1	1	4	2	7	9	4	0	1	5
1711	Incandescent	6	75	1	1000	1142	1	2	3	2	3	4	0	0	3	1
1712	Energy-saving bulb	5	20	9	10000	1104	1	2	3	2	6	6	1	0	3	1
1713	Incandescent	7	60	1.4	1000	1610	1	2	2	2	4	8	5	300	2	3
1714	Incandescent	6	60	1.4	1000	1559	1	2	2	2	5	4	2	1000	2	5
1715	Incandescent	9	75	1	1000	1159	1	2	4	2	7	4	2	300	2	3
1716	Incandescent	5	60	1.4	1000	1070	1	2	2	2	4	8	4	200	1	3
1717	Incandescent	5	75	1	1000	464	1	2	4	2	2	2	0	600	2	4
1718	Incandescent	5	75	1	1000	869	1	2	2	2	4	5	3	200	3	1
1719	Energy-saving bulb	6	20	9	10000	641	1	2	4	2	10	3	2	600	1	3
1720	Energy-saving bulb	9	15	12	10000	828	1	2	3	2	3	4	2	500	1	2
1721	Energy-saving bulb	5	15	12	10000	1146	1	2	4	2	3	4	2	300	2	2
1722	Incandescent	2	75	1	1000	1146	1	2	2	2	9	2	0	100	5	1
1723	Incandescent	4	60	1.4	1000	940	1	2	2	2	11	3	0	150	3	1
1724	Incandescent	5	75	1	1000	3023	1	2	4	2	4	7	4	400	2	3
1725	Incandescent	3	75	1	1000	1304	1	2	3	2	4	8	2	0	4	1
1726	Incandescent	6	75	1	1000	1053	1	1	2	2	3	4	2	800	2	2
1727	Incandescent	5	75	1	1000	1089	1	1	3	1	7	4	1	700	1	4
1728	Incandescent	6	75	1	1000	1595	1	1	4	2	1	5	3	900	3	5
1729	Energy-saving bulb	5	20	9	10000	1418	1	1	2	2	3	4	2	700	1	2
1730	Incandescent	2	60	1.4	1000	1418	1	1	2	2	9	2	0	150	5	1
1731	Incandescent	4	75	1	1000	1082	1	1	4	2	4	5	3	150	2	2
1732	Incandescent	4	60	1.4	1000	278	1	1	2	2	4	7	0	160	5	1
1733	Incandescent	5	100	.8	1000	1065	1	1	3	2	9	6	2	200	5	1
1734	Incandescent	3	75	1	1000	1004	1	2	2	2	8	2	0	0	2	2
1735	Incandescent	4	100	.8	1000	1510	1	2	2	2	4	5	0	200	4	2
1736	Incandescent		60	1.4	1000	1510	1	2	4	2
1737	Incandescent	5	100	.8	1000	880	1	2	4	2	7	5	2	200	2	4
1738	Incandescent	5	60	1.4	1000	1484	1	2	2	2	9	5	0	100	5	2
1739	Incandescent	2	60	1.4	1000	902	1	2	2	2	6	4	1	100	2	2
1740	Incandescent		60	1.4	1000	902	1	2	2	2
1741	Energy-saving bulb	4	25	8	10000	1030	1	2	2	2	4	6	4	220	2	2
1742	Energy-saving bulb	4	20	9	10000	970	1	2	2	2	4	5	1	250	3	1
1743	Incandescent	4	75	1	1000	540	1	2	2	2	10	1	0	300	5	1
1744	Incandescent	2	75	1	1000	2188	1	2	2	2	8	2	0	300	5	1
1745	Incandescent		60	1.4	1000	2188	1	2	2	2
1746	Energy-saving bulb		20	9	10000	2188	1	2	2	2
1747	Incandescent	5	60	1.4	1000	1528	1	2	2	2	4	4	2	200	2	2
1748	Incandescent		100	.8	1000	1528	1	2	2	2
1749	Energy-saving bulb	4	25	8	10000	2196	1	2	2	2	1	8	2	800	4	5
1750	Energy-saving bulb	4	20	9	10000	124.5	1	2	0	1	4	6	2	0	5	2
1751	Incandescent	1	60	1.4	1000	324	1	2	2	2	4	5	3	150	3	1
1752	Incandescent	2	75	1	1000	386	1	2	2	2	4	5	0	150	2	2
1753	Energy-saving bulb	3	20	9	10000	1056	1	2	2	2	4	5	3	120	3	2
1754	Incandescent	2	60	1.4	1000	840	1	2	2	2	4	25	3	0	3	2
1755	Incandescent	0	60	1.4	1000	1266	1	2	0	2	9	9	2	600	5	2
1756	Energy-saving bulb	3	20	9	10000	968.4	1	1	0	1	7	4	2	0	1	2
1757	Incandescent	3	75	1	1000	1626	1	2	4	2	7	6	3	400	3	3
1758	Incandescent	3	60	1.4	1000	397.2	1	1	3	1	4	3	1	300	2	2
1759	Incandescent	4	60	1.4	1000	2185	1	1	3	2	4	7	1	180	4	2
1760	Incandescent	4	60	1.4	1000	2472.75	1	1	2	2	4	6	2	180	5	3
1761	Incandescent	3	60	1.4	1000	1315.5	1	1	3	2	9	5	0	300	5	2
1762	Incandescent	4	60	1.4	1000	2280	1	1	0	2	1	3	0	800	3	0
1763	Incandescent	4	60	1.4	1000	2163.75	1	1	0	2	6	0	0	400	2	3
1764	Incandescent	4	60	1.4	1000	3000	1	1	0	2	9	3	0	500	4	2
1765	Incandescent	4	100	.8	1000	1232.25	1	1	3	2	4	6	1	200	5	0
1766	Energy-saving bulb	4	25	8	10000	1889	1	1	0	2	7	4	1	800	3	3
1767	Incandescent	4	60	1.4	1000	2166.75	1	1	3	0	4	5	2	300	4	1
1768	Incandescent	4	60	1.4	1000	842	1	1	1	2	9	2	0	500	5	3
1769	Incandescent	5	60	1.4	1000	1120.5	1	1	0	1	1	2	0	700	2	5
1770	Energy-saving bulb	3	25	8	10000	2086	1	1	3	2	6	7	1	540	1	4
1771	Incandescent	3	100	.8	1000	1246	1	1	3	2	6	4	2	170	3	3
1772	Incandescent	4	100	.8	1000	930	1	1	0	2	1	2	0	800	4	2
1773	Incandescent	4	75	1	1000	1045	1	1	0	2	6	5	1	800	3	3
1774	Energy-saving bulb	3	25	8	10000	1521	1	1	1	2	3	2	0	280	3	4
1775	Incandescent	7	75	1	1000	1554	1	1	0	2	1	4	2	600	3	5
1776	Incandescent	4	60	1.4	1000	3451	1	1	0	2	3	3	1	500	2	3
1777	Incandescent	4	75	1	1000	1157	1	1	1	2	3	3	1	350	2	2
1778	Energy-saving bulb	5	20	9	10000	697	1	2	0	2	2	0	0	170	3	2
1779	Incandescent	2	60	1.4	1000	2957.14	1	2	0	2	4	4	2	160	2	2
1780	Incandescent	5	100	.8	1000	17655	1	2	0	2	7	5	1	650	3	3
1781	Incandescent	6	60	1.4	1000	1950	1	1	0	2	9	7	2	97	5	3
1782	Energy-saving bulb	0	25	8	10000	132	1	1	3	2	7	6	1	250	4	3
1783	Incandescent	5	75	1	1000	2142	1	1	0	2	2	9	0	0	4	5
1784	Incandescent	4	60	1.4	1000	639.75	1	1	3	2	9	2	0	150	5	2
1785	Incandescent	2	100	.8	1000	1596.75	1	1	2	2	4	4	1	220	2	2
1786	Incandescent	4	100	.8	1000	636	1	1	3	1	6	2	0	200	1	2
1787	Energy-saving bulb	4	25	8	10000	2604	1	1	0	2	7	3	1	1000	2	5
1788	Incandescent	4	75	1	1000	1580	1	1	2	2	8	2	0	400	4	2
1789	Incandescent	6	75	1	1000	978	1	2	0	2	7	6	3	500	4	1
1790	Incandescent	2	100	.8	1000	1785	1	2	0	2	3	6	4	400	4	2
1791	Energy-saving bulb	4	20	9	10000	1531.5	1	1	0	2	8	0	0	180	5	2
1792	Incandescent	4	100	.8	1000	993.75	1	1	4	2	3	6	0	400	5	0
1793	Energy-saving bulb	4	15	12	10000	1377	1	1	0	1	3	4	1	300	3	2
1794	Energy-saving bulb	2	20	9	10000	394	1	1	0	2	12	1	0	0	5	0
1795	Energy-saving bulb	6	25	8	10000	1517.25	1	1	4	2	7	3	1	500	2	5
1796	Energy-saving bulb	4	15	12	10000	970.5	1	1	0	2	9	5	1	180	4	0
1797	Incandescent	3	100	.8	1000		1	2	4	2	9	2	0	0	4	1
1798	Energy-saving bulb	4	25	8	10000	637	1	1	0	2	4	2	0	250	4	3
1799	Incandescent	5	60	1.4	1000	1512	1	2	3	2	8	3	0	90	5	1
1800	Energy-saving bulb	4	25	8	10000	797.25	1	1	0	2	6	2	0	250	2	3
1801	Energy-saving bulb	4	25	8	10000	1687	1	1	0	1	3	4	2	350	2	3
1802	Incandescent	4	75	1	1000	2325.75	1	1	0	2	2	5	1	500	3	3
1803	Incandescent	4	75	1	1000	811.5	1	1	0	2	9	2	0	118	5	2
1804	Incandescent	8	100	.8	1000	1359.75	1	1	4	2	9	4	1	400	5	1
1805	Incandescent	3	75	1	1000	1282.5	1	1	2	2	9	5	0	159	5	2
1806	Incandescent	4	100	.8	1000	1433	1	1	1	2	1	5	3	1500	1	5
1807	Energy-saving bulb	4	25	8	10000	1356.75	1	1	0	2	3	5	2	370	3	2
1808	Energy-saving bulb	10	25	8	10000	2522	1	1	4	2	1	4	1	1200	3	4
1809	Energy-saving bulb	5	25	8	10000	654	1	1	0	1	2	5	3	400	2	2
1810	Incandescent	3	75	1	1000	1683	1	1	2	2	4	1	0	200	5	1
1811	Incandescent	9	75	1	1000	2254.8	1	1	4	2	1	5	0	10000	5	5
1812	Energy-saving bulb	4	25	8	10000	1396	1	1	3	1	6	3	0	200	1	0
1813	Incandescent	4	75	1	1000	1349.25	1	1	0	2	2	4	2	0	2	4
1814	Energy-saving bulb	9	25	8	10000	1473	1	1	4	2	9	4	0	400	5	5
1815	Energy-saving bulb	9	15	12	10000	1401.6	1	1	4	2	9	3	0	0	5	2
1816	Energy-saving bulb	3	25	8	10000	764.25	1	1	3	2	9	2	0	200	5	2
1817	Energy-saving bulb	6	15	12	10000	1482	1	1	3	2	6	4	2	300	3	2
1818	Energy-saving bulb	6	25	8	10000	866	1	1	4	2	11	3	0	0	5	1
1819	Energy-saving bulb	5	25	8	10000	605.25	1	1	2	2	11	1	0	0	5	1
1820	Energy-saving bulb	8	25	8	10000	882.75	1	1	4	2	2	1	0	0	3	2
1821	Energy-saving bulb	8	25	8	10000	2719	1	1	4	2	9	3	0	0	5	5
1822	Incandescent	9	75	1	1000	1090.5	1	2	3	2	2	3	1	0	1	3
1823	Incandescent	8	75	1	1000	3262	1	2	4	2	6	4	2	0	2	2
1824	Energy-saving bulb	7	25	8	10000	1091	1	2	4	2	6	4	2	0	3	2
1825	Energy-saving bulb	4	25	8	10000	1139	1	2	3	2	4	5	0	0	5	1
1826	Energy-saving bulb	3	25	8	10000	241.71	1	2	5	1	4	2	0	0	2	2
1827	Energy-saving bulb	7	25	8	10000	1609	1	1	4	2	6	4	2	0	2	2
1828	Energy-saving bulb	6	15	12	10000	1968	1	1	4	2	7	4	2	0	2	2
1829	Energy-saving bulb	7	15	12	10000	1620	1	1	0	2	6	4	1	0	3	3
1830	Incandescent	8	100	.8	1000	2529	1	1	4	2	6	4	1	0	2	3
1831	Energy-saving bulb	8	25	8	10000	862	1	1	4	2	2	3	0	0	4	0
1832	Energy-saving bulb	5	15	12	10000	720.75	1	1	4	2	9	2	0	0	4	5
1833	Incandescent	7	75	1	1000	1816	1	1	4	2	11	4	1	0	1	4
1834	Energy-saving bulb	7	15	12	10000	2437	1	1	4	2	9	4	0	0	5	1
1835	Energy-saving bulb	5	25	8	10000	1209.75	1	1	3	2	3	4	2	0	3	2
1836	Energy-saving bulb	7	25	8	10000	2972	1	2	2	2	3	5	2	0	2	2
1837	Energy-saving bulb	7	15	12	10000	1050	1	1	1	2	7	3	1	0	1	5
1838	Incandescent	2	75	1	1000	1074	1	1	3	2	11	1	0	0	5	1
1839	Incandescent	10	100	.8	1000	1424	1	1	4	2	11	3	0	0	3	3
1840	Incandescent	7	60	1.4	1000	965	1	1	4	2	1	6	3	0	1	5
1841	Energy-saving bulb	8	25	8	10000	936	1	1	4	2	9	3	0	0	1	5
1842	Energy-saving bulb	5	25	8	10000	1280	1	1	1	2	9	1	0	0	4	2
1843	Incandescent	9	100	.8	1000	1689	1	2	4	2	4	4		0	3	2
1844	Incandescent	5	75	1	1000	1354.5	1	1	2	2	7	4	1	0	3	3
1845	Incandescent	7	75	1	1000	1524	1	1	4	1	11	1	0	0	3	2
1846	Energy-saving bulb	4	15	12	10000	5150.25	1	1	4	2	9	3	0	0	5	3
1847	Incandescent	8	75	1	1000	1626	1	1	4	2	7	4	2	2	3	2
1848	Incandescent	6	100	.8	1000	3024.75	1	2	3	2	4	4	2	0	2	2
1849	Incandescent	8	75	1	1000	1164	1	2	0	2	2	6	4	0	3	2
1850	Incandescent	8	75	1	1000	1338	1	2	4	2	3	6	3	0	2	4
1851	Energy-saving bulb	5	25	8	10000	855	1	2	4	2	8	4	0	0	5	1
1852	Energy-saving bulb	6	20	9	10000	1352	1	2	3	2	4	5	1	0	3	2
1853	Incandescent	8	75	1	1000	1260	1	2	4	2	1	6	2	0	3	4
1854	Incandescent	5	60	1.4	1000	966	1	2	4	2	3	6	3	0	1	3
1855	Energy-saving bulb	5	25	8	10000	930	1	2	3	2	7	4	2	0	2	3
1856	Incandescent	7	75	1	1000	927	1	1	3	2	4	8	1		4	2
1857	Incandescent	5	100	.8	1000	1372	1	1	3	2	0	5	2	0	4	2
1858	Incandescent	5	75	1	1000	1961.25	1	1	3	2	4	9	5	0	2	4
1859	Incandescent	5	60	1.4	1000	1936	1	1	3	2	9	5	1		4	2
1860	Incandescent	5	75	1	1000	1266	1	1	1	2	10	5	3	0	5	1
1861	Incandescent	6	75	1	1000	1152	1	1	4	1	3	3	1	380	1	4
1862	Energy-saving bulb	7	25	8	10000	1290	1	1	1	2	3	2	0	450	2	5
1863	Incandescent	6	75	1	1000	916	1	2	2	2	4	8	1	0	1	3
1864	Energy-saving bulb	10	25	8	10000	1114	1	2	2	2	4	6	2	200	2	2
1865	Incandescent	4	75	1	1000	742	1	2	4	2	4	2	0	200	1	0
1866	Incandescent	4	75	1	1000	270	1	2	2	2	8	6	0	0	5	2
1867	Incandescent		75	1	1000	270	1	2	2	2
1868	Incandescent	5	75	1	1000	1036	1	2	4	2	9	4	0	250	5	1
1869	Energy-saving bulb	7	25	8	10000	918	1	1	4	2	2	4	2	500	1	5
1870	Incandescent	6	100	.8	1000	1046	1	1	4	1	3	5	3	0	2	4
1871	Incandescent	3	60	1.4	1000	492	1	2	2	2	7	8	3	320	1	3
1872	Incandescent	5	60	1.4	1000	1241	1	2	4	2	4	6	1	0	1	2
1873	Energy-saving bulb	6	25	8	10000	1441	1	2	4	2	8	5	2	0	4	2
1874	Incandescent	4	75	1	1000	1142	1	2	4	2	11	8	5	0	1	4
1875	Incandescent	2	100	.8	1000	208	1	2	2	2	4	6	4	0	3	2
1876	Energy-saving bulb	6	25	8	10000	814	1	2	2	2	12	2	0	0	2	1
1877	Incandescent	7	75	1	1000	1156	1	2	4	2	8	7	2	0	4	1
1878	Energy-saving bulb	3	20	9	10000	1695	1	2	4	2	3	6	4	400	2	2
1879	Energy-saving bulb	3	20	9	10000	1014	1	2	4	2	8	6	2	0	3	2
1880	Incandescent	6	100	.8	1000	902	1	2	4	2	8	6	0	190	4	1
1881	Incandescent	6	75	1	1000	1552	1	2	4	2	8	6	0	500	1	3
1882	Incandescent	4	60	1.4	1000	502	1	2	2	2	11	1	0	0	5	1
1883	Incandescent	2	75	1	1000	546	1	2	2	2	7	4	2	0	1	2
1884	Incandescent	2	75	1	1000	294	1	2	2	2	4	7	5	0	3	1
1885	Energy-saving bulb	8	15	12	10000	616	1	2	4	2	8	5	0	0	1	5
1886	Energy-saving bulb	9	25	8	10000	1856	1	2	4	2	11	10	1	0	4	4
1887	Energy-saving bulb	6	25	8	10000	912	1	2	4	2	8	4	2	0	2	2
1888	Energy-saving bulb	5	25	8	10000	808	1	1	4	1	2	3	1	0	1	4
1889	Energy-saving bulb	5	15	12	10000	900	1	1	4	2	4	7	1	0	3	2
1890	Energy-saving bulb	8	20	9	10000	1244	1	2	2	2	11	2	0	0	2	5
1891	Energy-saving bulb	5	25	8	10000	1700	1	2	2	2	11	6	0	0	5	1
1892	Energy-saving bulb	8	25	8	10000	1926	1	1	4	1	5	3	1	0	2	5
1893	Energy-saving bulb	9	25	8	10000	1170	1	1	4	2	2	4	2	1200	2	5
1894	Energy-saving bulb	6	15	12	10000	1434	1	1	4	3	1	4	2	650	4	5
1895	Energy-saving bulb	2	15	12	10000	1114	1	2	2	2	11	7	0	0	1	4
1896	Energy-saving bulb	7	15	12	10000	1320	1	2	4	2	8	8	5	0	1	3
1897	Incandescent	3	60	1.4	1000	1044	1	2	4	2	8	5	3	0	3	2
1898	Energy-saving bulb	7	25	8	10000	1972	1	2	3	2	3	10	2	550	4	2
1899	Energy-saving bulb	7	25	8	10000	834	1	2	4	2	8	3	1	0	1	1
1900	Energy-saving bulb	0	15	12	10000	12296	1	1	0	0	7	0	0	1500	3	4
1901	Energy-saving bulb	3	25	8	10000	3165	1	1	1	2	5	3	1	0	2	4
1902	Incandescent	7	75	1	1000	1252	1	1	1	2	7	4	2	400	3	2
1903	Energy-saving bulb	6	25	8	10000	1184	1	1	1	1	2	3	0	500	1	3
1904	Incandescent	8	100	.8	1000	1401	1	1	1	2	12	5	3	400	3	4
1905	Energy-saving bulb	7	25	8	10000	1514	1	1	1	2	1	4	2	500	2	5
1906	Energy-saving bulb	7	25	8	10000	2843	1	1	4	2	3	4	1	700	4	4
1907	Incandescent	10	75	1	1000	2822	1	1	4	1	2	5	2	800	4	5
1908	Energy-saving bulb	8	25	8	10000	1645	1	1	4	2	0	5	2	550	2	3
1909	Energy-saving bulb	8	25	8	10000	1341	1	1	4	2	9	2	0	250	5	2
1910	Energy-saving bulb	6	15	12	10000	415	1	1	4	2	9	8	4	140	5	1
1911	Incandescent	6	60	1.4	1000	1195	1	1	2	2	2	5	2	374	3	3
1912	Incandescent	12	60	1.4	1000	2374	1	1	4	2	2	4	1	700	5	4
1913	Energy-saving bulb	8	15	12	10000	1240	1	1	4	2	9	2	0	72	5	2
1914	Energy-saving bulb	8	25	8	10000	1793	1	1	1	2	6	5	1	500	3	3
1915	Energy-saving bulb	7	15	12	10000	2168	1	1	2	2	2	5	3	650	3	3
1916	Energy-saving bulb	8	25	8	10000	2400	1	2	4	2	3	4	0	500	4	2
1917	Energy-saving bulb	8	15	12	10000	2254	1	1	1	2	1	5	3	1200	4	5
1918	Energy-saving bulb	3	25	8	10000	2202	1	1	2	2	9	4	0	120	5	2
1919	Energy-saving bulb	10	25	8	10000	2391	1	1	2	2	4	4	0	250	1	2
1920	Energy-saving bulb	8	15	12	10000	1602	1	1	4	2	9	3	0	400	5	2
1921	Incandescent	10	100	.8	1000	3045	1	1	4	2	7	6	1	450	4	0
1922	Energy-saving bulb	7	15	12	10000	3703	1	1	4	2	7	3	1	0	2	5
1923	Incandescent	5	75	1	1000	969	1	1	0	2	9	2	0	750	5	5
1924	Incandescent	6	100	.8	1000	450	1	1	2	2	9	5	3	114	4	2
1925	Energy-saving bulb	6	20	9	10000	2023	1	1	4	1	2	4	2	650	3	5
1926	Incandescent	6	75	1	1000	1311	1	1	3	2	3	4	2	300	4	3
1927	Energy-saving bulb	7	25	8	10000	1488	1	1	3	2	8	4	0	300	3	2
1928	Energy-saving bulb	2	25	8	10000	1373	1	1	0	2	0	0	0	0	3	2
1929	Incandescent	9	75	1	1000	1225	1	1	4	2	9	6	0	500	5	3
1930	Energy-saving bulb	6	20	9	10000	1776	1	1	2	2	2	5	2	300	5	4
1931	Incandescent	7	75	1	1000	363	1	1	3	2	9	6	1	350	4	4
1932	Energy-saving bulb	6	25	8	10000	1598	1	1	2	1	2	4	2	600	2	4
1933	Incandescent	7	75	1	1000	1876	1	1	2	2	3	5	1	450	3	2
1934	Incandescent	5	100	.8	1000	1153	1	1	1	1	12	4	0	50	1	5
1935	Incandescent	5	100	.8	1000	622	1	1	2	1	4	6	4	200	3	2
1936	Energy-saving bulb	8	25	8	10000	1606	1	1	2	2	8	5	3	200	3	2
1937	Incandescent	5	75	1	1000	1565	1	1	2	2	0	6	0	500	5	0
1938	Energy-saving bulb	6	15	12	10000	1714.8	1	1	3	2	9	3	0	110	5	2
1939	Energy-saving bulb	7	15	12	10000	953	1	2	4	2	9	6	0	400	5	2
1940	Incandescent	8	75	1	1000	1744	1	1	4	2	1	8	3	1000	3	5
1941	Incandescent	7	75	1	1000	1151	1	2	4	2	4	5	0	1000	4	5
1942	Incandescent	6	100	.8	1000	1074	1	1	3	2	4	3	0	400	5	2
1943	Incandescent	6	75	1	1000	1862	1	1	3	2	3	4	2	500	3	2
1944	Incandescent	8	60	1.4	1000	1028	1	1	3	1	12	5	0	350	1	5
1945	Incandescent	5	75	1	1000	1072.5	1	1	3	1	4	5	2	300	3	2
1946	Energy-saving bulb	7	15	12	10000	1434	1	2	4	2	8	5	3	250	3	0
1947	Incandescent	5	60	1.4	1000	1602	1	1	3	2	2	6	4	420	3	2
1948	Incandescent	4	60	1.4	1000	789	1	1	2	2	11	1	0	110	5	2
1949	Incandescent		75	1	1000	1140	2	2	3	2
1950	Incandescent	6	60	1.4	1000	960	1	2	2	2	8	4	2	200	2	2
1951	Energy-saving bulb	4	25	8	10000	779.25	1	2	2	2	0	4	0	160	3	2
1952	Energy-saving bulb	8	25	8	10000	1299	1	1	1	2	3	6	0	0	3	4
1953	Incandescent	9	60	1.4	1000	1050	1	1	1	2	2	5	1	700	3	4
1954	Energy-saving bulb	9	15	12	10000	1979	1	1	4	2	7	7	2	0	4	3
1955	Incandescent	8	75	1	1000	756	1	1	2	2	3	6	1	350	4	3
1956	Energy-saving bulb	8	25	8	10000	1869.6	1	1	4	2	7	7	0	0	4	4
1957	Energy-saving bulb	7	25	8	10000	753	1	2	2	2	3	5	2	0	3	4
1958	Energy-saving bulb	6	25	8	10000	2568	1	1	4	2	7	5	0	0	3	3
1959	Energy-saving bulb	7	15	12	10000	1236	1	1	3	2	2	6	2	0	4	4
1960	Incandescent	6	60	1.4	1000	1031	1	1	2	2	3	5	1	450	3	3
1961	Energy-saving bulb	6	25	8	10000	1627	1	1	2	2	2	4	1	500	3	4
1962	Incandescent	5	60	1.4	1000	1518	1	1	3	2	3	5	1	0	3	2
1963	Incandescent	7	75	1	1000	1346	1	1	3	2	1	4	2	650	3	5
1964	Incandescent	8	75	1	1000	2214	1	1	0	2	6	6	2	600	3	4
1965	Incandescent	4	75	1	1000	962	1	2	0	2	9	5	0	0	4	2
1966	Incandescent	5	75	1	1000	1491	1	1	3	2	3	5	1	0	4	2
1967	Energy-saving bulb	7	25	8	10000	384	1	1	3	2	3	5	3	400	2	4
1968	Incandescent	8	75	1	1000	332	1	1	4	2	3	5	2	0	3	4
1969	Energy-saving bulb	9	20	9	10000	964.5	1	1	4	2	1	4	2	0	3	4
1970	Energy-saving bulb	11	20	9	10000	748	1	2	0	2	9	6	2	0	5	2
1971	Energy-saving bulb	8	15	12	10000	1689	1	2	0	2	3	5	2	0	3	4
1972	Energy-saving bulb	6	20	9	10000	635	1	2	2	2	4	4	2	0	2	3
1973	Incandescent	8	60	1.4	1000	663	1	2	4	2	3	4	0	0	0	0
1974	Incandescent	7	100	.8	1000	1491.6	1	2	4	2	9	4	0	0	5	1
1975	Incandescent	11	60	1.4	1000	2940	1	2	0	2	1	4	1	0	4	5
1976	Energy-saving bulb	5	20	9	10000	1888	1	2	3	2	4	3	1	0	2	0
1977	Incandescent	8	100	.8	1000	1685	1	1	4	2	0	0	0	0	0	0
1978	Energy-saving bulb	9	20	9	10000	1309	1	1	2	2	4	5	3	0	3	3
1979	Incandescent	7	75	1	1000	1259	1	2	3	2	11	4	1	0	2	3
1980	Energy-saving bulb	8	25	8	10000	292	1	2	4	2	1	4	2	0	2	5
1981	Energy-saving bulb	12	25	8	10000	9565	1	1	1	2	6	7	2	0	4	3
1982	Energy-saving bulb	8	15	12	10000	1208	1	1	2	2	4	5	2	0	2	3
1983	Energy-saving bulb		25	8	10000	1054	1	2	0	2
1984	Energy-saving bulb	4	20	9	10000	2205	1	2	4	2	3	10	4	0	4	3
1985	Energy-saving bulb	4	25	8	10000	1340	1	2	2	2	4	5	3	0	3	0
1986	Energy-saving bulb	10	15	12	10000	1953	1	2	2	2	4	7	2	200	1	2
1987	Incandescent	7	100	.8	1000	1240	1	1	2	2	4	2	0	200	3	3
1988	Incandescent	7	100	.8	1000	1518	1	2	3	2	4	6	3	0	2	2
1989	Incandescent	6	60	1.4	1000	391	1	1	3	2	4	6	2	0	3	4
1990	Incandescent	7	60	1.4	1000	2006	1	1	4	2	11	5	3	0	3	2
1991	Incandescent	7	60	1.4	1000	664.8	1	1	0	0	7	4	0	0	1	0
1992	Energy-saving bulb	5	15	12	10000	1210	1	1	0	2	7	6	4	0	3	0
1993	Incandescent	3	60	1.4	1000	1613	1	1	2	2	11	7	0	0	4	1
1994	Energy-saving bulb	5	15	12	10000	1118	1	1	2	2	3	7	5	0	3	3
1995	Incandescent	8	75	1	1000	1605	1	1	4	2	8	7	4	0	2	2
1996	Incandescent	7	60	1.4	1000	1908	1	1	2	2	2	7	2	0	4	4
1997	Incandescent	9	60	1.4	1000	3233	1	1	4	2	3	4	1	0	3	5
1998	Incandescent	6	75	1	1000	1626	1	1	4	2	4	4	1	0	4	2
1999	Incandescent	8	75	1	1000	467	1	2	3	2	7	3	1	0	5	0
[truncated: 494 more rows]
