# Supplementary material for: Survey of socio-economic and contextual factors of households׳ energy consumption
Source: Data Brief. 2015 Sep 26;5:327–32. doi: 10.1016/j.dib.2015.09.007 (PMC4602358; doi:10.1016/j.dib.2015.09.007)
Supplement: Supplementary file 2 — Supplementary material [file mmc2.xlsx]

## Sheet: Codification
Codification of questionnaire
QUESTION	CODE	LABEL		QUESTION	CODE	LABEL
Household activity	1	Framework (Superior, means ...)		Governorate	1	Tunis ville
	2	Officer (Other than setting, office clerk, teacher ...)			1	Ariana
	3	Technician and skilled worker (Infirmier, Driver, Technical Assistant, ....)			1	Ezzahra
	4	Worker and daily (Laborer, unskilled ...)			1	EL Mourouj
	5	Liberal professions (doctor, lawyer ....)			1	Kram
	6	Industrial and craftsmen (Patron in industry or craft, mechanic ....)			1	Bardo
	7	Trade and small services (Merchant, hairdresser, director of private school ...)			1	Manouba
	8	Farmer (Farmer or Fisherman)			1	ML Bourguiba
	9	Retired			1	Zaghouan
	10	Emigrant			1	Bizerte
	11	Unemployed and inactive (Widowed, Divorced, ...)			1	Nabeul
	12	Other (Unidentified, student, ....)			1	Ml Bouzelfa
Level of education	1	Illiterate			1	Ml Temime
	2	Primary			2	Béja
	3	Secondary (undergraduate)			2	Jendouba
	4	Secondary (second cycle)			2	Kef
	5	Faculty			2	Siliana
Occupancy status	1	Tenant			1	Sousse ville
	2	Owner			1	Sousse nord
Type of housing	1	Appartment			1	Mounastir
	2	Traditional			1	Moknine
	3	Popular			1	Mahdia
	4	Villa			2	Kairouan
Region	1	Communal			2	Kasserine
	2	Rural			2	Sidi Bouzid
Age	1	18-30 Years			2	Gafsa
	2	31-40 Years			3	Tozeur
	3	41-50 Years			1	Sfax ville
	4	51-60 Years			1	Sfax nord
	5	>60 Years			1	Sfax sud
					1	Jebeniana
					1	Mahrès
					1	Gabès
					3	Kébili
					1	Zarzis
					1	Mednine
					1	Jerba
					3	Tataouine

## Sheet: Raw data
ID. household	Independent water heater	Electric WH	capacity electric WH	GAZ Bottle WH	capacity GAZ Bottle WH	GAZ STEG WH	capacity GAZ STEG WH	Solar WH	surface Solar WH	capacity Solar WH	utilisation Solar WH	Renewal Solar WH	remplacment Solar WH	Satisfaction Solar WH	Hight Price	Household activity	Household size	Income	Age	Level of education	Region	Type of housing	Occupancy status	Governorate	Connection to the natural gas network
1	1	0	0	0	0	1	10	0	0	0	0	0	0	0	0	8	4	1179	2	5	1	4	2	1	1
2	1	0	0	0	0	1	10	0	0	0	0	0	0	0	0	12	3	50	1	5	1	1	1	1	1
3	1	0	0	0	0	1	10	0	0	0	0	0	0	0	0	1	3	729	3	4	1	4	2	1	1
4	1	0	0	0	0	1	0	0	0	0	0	0	0	0	0	1	3	1350	2	5	1	1	1	1	1
5	1	0	0	0	0	1	10	0	0	0	0	0	0	0	0	0	3	610	1	3	1	1	1	1	1
6	1	0	0	1	10	0	0	0	0	0	0	0	0	0	0	1	3	1359	2	4	1	1	2	1	0
7	1	0	0	0	0	1	10	0	0	0	0	0	0	0	0	9	4	108	5	1	1	3	2	1	1
8	1	0	0	0	0	1	10	0	0	0	0	0	0	0	0	9	7	24	2	5	2	3	2	1	0
9	1	0	0	0	0	1	10	0	0	0	0	0	0	0	0	1	4	1399	2	5	1	1	2	1	1
10	1	1	100	0	0	0	0	0	0	0	0	0	0	0	0	12	2	50	1	5	1	1	1	1	1
11	1	0	0	0	0	1	10	0	0	0	0	0	0	0	0	7	5	610	1	3	1	1	1	1	1
12	1	0	0	0	0	1	0	0	0	0	0	0	0	0	0	1	2	1230	1	5	1	1	1	1	1
13	1	0	0	0	0	1	10	0	0	0	0	0	0	0	0	7	3	827	2	5	2	2	1	1	1
14	1	0	0	1	0	0	0	0	0	0	0	0	0	0	0	2	2	80	1	4	1	1	1	1	1
15	1	0	0	0	0	1	10	0	0	0	0	0	0	0	0	2	3	110	1	4	1	1	1	1	1
16	1	0	0	0	0	1	10	0	0	0	0	0	0	0	0	7	4	409	3	3	1	1	1	1	1
17	1	0	0	0	0	1	10	0	0	0	0	0	0	0	0	12	1	50	1	5	1	1	1	1	1
18	1	1	0	0	0	0	0	0	0	0	0	0	0	0	0	7	8	1179	2	5	2	4	2	1	1
19	1	0	0	1	10	0	0	0	0	0	0	0	0	0	0	4	6	200	2	3	1	2	2	1	0
20	1	0	0	0	0	1	10	0	0	0	0	0	0	0	0	9	2	421	3	3	2	2	2	1	1
21	1	0	0	1	10	0	0	0	0	0	0	0	0	0	0	6	2	765	3	4	1	1	1	1	0
22	1	0	0	1	10	0	0	0	0	0	0	0	0	0	0	1	4	1350	4	5	1	3	1	1	0
23	2	0	0	1	10	1	10	0	0	0	0	0	0	0	0	11	5	179	3	4	1	3	2	1	1
24	1	0	0	1	5	0	0	0	0	0	0	0	0	0	0	11	4	152	4	1	1	3	1	1	0
25	1	0	0	1	10	0	0	0	0	0	0	0	0	0	0	11	7	239	3	4	1	3	2	1	0
26	1	0	0	0	0	1	5	0	0	0	0	0	0	0	0	9	3	760	1	5	1	3	1	1	1
27	1	0	0	1	0	0	0	0	0	0	0	0	0	0	0	11	4	152	5	1	2	3	2	1	0
28	1	0	0	0	0	1	5	0	0	0	0	0	0	0	0	9	4	421	2	3	1	3	2	1	1
29	1	0	0	0	0	1	10	0	0	0	0	0	0	0	0	1	2	1350	2	5	1	3	1	1	1
30	1	0	0	1	10	0	0	0	0	0	0	0	0	0	0	2	4	479	3	4	1	3	2	1	0
31	1	0	0	1	10	0	0	0	0	0	0	0	0	0	0	9	5	99	5	4	1	3	2	1	1
32	1	0	0	1	5	0	0	0	0	0	0	0	0	0	0	11	6	117	2	4	1	3	2	1	0
33	1	0	0	0	0	1	10	0	0	0	0	0	0	0	0	9	6	493	4	2	1	3	1	1	1
34	1	0	0	0	0	1	10	0	0	0	0	0	0	0	0	11	5	200	3	2	1	2	2	1	1
35	1	0	0	1	5	0	0	0	0	0	0	0	0	0	0	5	2	1095	2	4	1	3	2	1	0
36	1	0	0	1	10	0	0	0	0	0	0	0	0	0	0	9	6	493	5	2	1	3	2	1	0
37	1	0	0	1	10	0	0	0	0	0	0	0	0	0	0	4	5	179	3	4	1	3	2	1	1
38	1	0	0	0	0	1	10	0	0	0	0	0	0	0	0	11	3	330	1	4	1	2	1	1	1
39	1	0	0	0	0	1	10	0	0	0	0	0	0	0	0	1	7	1399	4	5	1	4	2	1	1
40	1	0	0	1	10	0	0	0	0	0	0	0	0	0	0	6	4	814	0	4	1	4	2	1	0
41	1	0	0	0	0	1	10	0	0	0	0	0	0	0	0	7	5	409	2	3	1	4	2	1	1
42	1	0	0	1	5	0	0	0	0	0	0	0	0	0	0	2	8	229	2	4	1	3	2	1	0
43	1	1	0	0	0	0	0	0	0	0	0	0	0	0	0	5	4	1109	2	5	1	1	2	1	0
44	1	0	0	0	0	1	0	0	0	0	0	0	0	0	0	3	2	478	2	5	1	1	1	1	1
45	1	0	0	1	10	0	0	0	0	0	0	0	0	0	0	2	3	540	1	4	1	1	1	1	0
46	1	0	0	1	0	0	0	0	0	0	0	0	0	0	0	6	7	765	2	4	1	1	1	1	0
47	2	1	0	1	0	0	0	0	0	0	0	0	0	0	0	6	4	899	1	5	1	3	2	1	0
48	1	1	0	0	5	0	0	0	0	0	0	0	0	0	0	9	5	410	4	2	1	3	2	1	0
49	1	0	0	0	0	0	0	1	0	150	0	0	0	0	1	11	4	440	1	4	1	2	2	1	0
50	1	0	0	1	0	0	0	0	0	0	0	0	0	0	0	7	3	546	2	4	1	3	1	1	1
51	1	0	0	1	5	0	0	0	0	0	0	0	0	0	0	9	6	599	5	4	1	3	2	1	0
52	1	0	0	1	10	0	0	0	0	0	0	0	0	0	0	4	5	320	2	2	1	1	2	1	0
53	1	0	0	1	10	0	0	0	0	0	0	0	0	0	0	7	2	876	1	5	1	2	2	1	0
54	1	0	0	1	10	0	0	0	0	0	0	0	0	0	0	8	6	250	3	5	1	3	1	1	0
55	1	0	0	0	0	1	0	0	0	0	0	0	0	0	0	9	3	410	2	2	1	1	2	1	1
56	1	0	0	1	10	0	0	0	0	0	0	0	0	0	0	10	5	1124	1	3	1	4	2	1	0
57	1	0	0	1	5	0	0	0	0	0	0	0	0	0	0	1	3	1350	2	5	1	3	1	1	0
58	1	0	0	0	0	1	0	0	0	0	0	0	0	0	0	9	5	421	5	3	1	3	2	1	0
59	1	0	0	0	0	1	0	0	0	0	0	0	0	0	0	9	1	809	0	5	1	4	2	1	0
60	1	0	0	0	0	1	0	0	0	0	0	0	0	0	0	9	4	599	5	4	1	4	2	1	0
61	1	0	0	1	0	0	0	0	0	0	0	0	0	0	0	2	6	460	4	2	1	2	1	1	1
62	1	0	0	1	13	0	0	0	0	0	0	0	0	0	0	0	7	382	4	2	1	1	2	1	0
63	1	0	0	0	0	1	13	0	0	0	0	0	0	0	0	3	4	491	3	4	1	2	2	1	0
64	2	0	0	1	10	1	0	0	0	0	0	0	0	0	0	2	5	589	3	4	1	3	2	1	1
65	1	0	0	1	10	0	0	0	0	0	0	0	0	0	0	4	1	493		3	1	3	2	1	1
66	1	1	100	0	0	0	0	0	0	0	0	0	0	0	0	2	4	660	2	5	1	1	1	1	0
67	2	1	0	1	10	0	0	0	0	0	0	0	0	0	0	9	6	599	5	4	1	3	2	1	1
68	1	0	0	1	5	0	0	0	0	0	0	0	0	0	0	3	4	450	4	3	1	2	2	1	0
69	2	1	0	1	13	0	0	0	0	0	0	0	0	0	0	5	6	800	3	2	1	2	2	1	1
70	1	0	0	1	10	0	0	0	0	0	0	0	0	0	0	5	5	1109	3	5	1	2	2	1	0
71	1	0	0	1	5	0	0	0	0	0	0	0	0	0	0	0	2	489	1	3	1	1	1	1	0
72	1	1	0	0	5	0	0	0	0	0	0	0	0	0	0	2	3	620	2	3	1	2	1	1	0
73	1	0	0	0	0	1	5	0	0	0	0	0	0	0	0	11	2	117	1	5	1	2	2	1	1
74	1	0	0	0	0	1	10	0	0	0	0	0	0	0	0	0	4	566	1	4	1	2	1	1	1
75	1	0	0	1	0	0	0	0	0	0	0	0	0	0	0	9	2	599	5	4	1	2	2	1	0
76	1	0	0	1	5	0	0	0	0	0	0	0	0	0	0	2	1	660	2	5	1	2	1	1	0
77	1	0	0	0	0	1	13	0	0	0	0	0	0	0	0	5	4	1095	3	4	1	2	2	1	1
78	1	0	0	1	10	0	0	0	0	0	0	0	0	0	0	2	4	540	2	4	1	1	1	1	0
79	2	0	0	1	10	1	0	0	0	0	0	0	0	0	0	9	3	421	5	3	1	3	1	1	1
80	1	0	0	0	0	1	0	0	0	0	0	0	0	0	0	4	2	384	3	3	1	2	2	1	1
81	1	0	0	1	5	0	0	0	0	0	0	0	0	0	0	2	7	620	3	3	1	2	2	1	0
82	1	0	0	1	5	0	0	0	0	0	0	0	0	0	0	0	6	449	5	2	1	2	2	1	0
83	1	0	0	0	0	1	10	0	0	0	0	0	0	0	0	9	4	599	5	4	1	2	2	1	0
84	1	0	0	0	0	1	10	0	0	0	0	0	0	0	0	9	4	150	5	1	1	2	2	1	1
85	1	0	0	0	0	1	10	0	0	0	0	0	0	0	0	2	3	620	4	3	1	2	2	1	1
86	1	0	0	1	10	0	0	0	0	0	0	0	0	0	0	3	5	442	3	4	1	2	1	1	0
87	1	1	0	0	0	0	0	0	0	0	0	0	0	0	0	2	5	540	2	4	1	1	1	1	1
88	1	0	0	1	10	0	0	0	0	0	0	0	0	0	0	9	5	410	4	2	1	3	2	1	0
89	2	1	0	1	10	0	0	0	0	0	0	0	0	0	0	1	7	489	0	3	1	1	1	1	0
90	1	0	0	0	0	1	10	0	0	0	0	0	0	0	0	11	2	152	4	2	1	3	2	1	0
91	1	1	0	0	0	0	0	0	0	0	0	0	0	0	0	11	1	117	3	4	1	3	2	1	0
92	1	0	0	0	0	1	10	0	0	0	0	0	0	0	0	2	3	540	3	4	1	3	1	1	1
93	1	0	0	0	0	1	10	0	0	0	0	0	0	0	0	1	5	1399	1	5	1	1	2	1	1
94	1	0	0	1	10	0	0	0	0	0	0	0	0	0	0	3	4	442	2	4	1	3	1	1	0
95	1	1	0	0	5	0	0	0	0	0	0	0	0	0	0	12	4	931	1	5	1	4	1	1	0
96	2	1	0	1	10	0	0	0	0	0	0	0	0	0	0	2	4	709	2	5	1	3	2	1	0
97	1	0	0	1	10	0	0	0	0	0	0	0	0	0	0	6	5	648	3	3	1	3	2	1	0
98	1	0	0	1	11	0	0	0	0	0	0	0	0	0	0	7	3	409	2	3	1	2	2	1	0
99	1	0	0	0	0	1	0	0	0	0	0	0	0	0	0	7	1	300	1	1	1	1	2	1	1
100	2	0	0	0	0	2	0	0	0	0	0	0	0	0	0	5	5	1095	3	4	1	4	2	1	1
101	1	0	0	0	0	1	10	0	0	0	0	0	0	0	0	1	5	1359	3	4	1	4	2	1	1
102	1	0	0	1	0	0	0	0	0	0	0	0	0	0	0	7	5	1400	3	3	2	1	2	1	1
103	1	0	0	0	0	1	0	0	0	0	0	0	0	0	0	2	4	500	3	3	1	4	2	1	1
104	1	0	0	1	6	0	0	0	0	0	2	0	0	0	0	12	3	30	1	5	1	3	1	1	1
105	1	0	0	1	10	0	0	0	0	0	0	0	0	0	0	3	4	500	3	2	1	3	2	1	1
106	1	0	0	1	6	0	0	0	0	0	0	0	0	0	0	7	5	595	1	4	1	4	2	1	0
107	1	0	0	1	10	0	0	0	0	0	0	0	0	0	0	4	4	384	3	3	1	3	2	1	0
108	1	0	0	1	5	0	0	0	0	0	0	0	0	0	0	4	5	300	2	2	1	3	2	1	1
109	1	0	0	1	10	0	0	0	0	0	0	0	0	0	0	2	4	600	2	3	1	1	2	1	0
110	1	0	0	1	10	0	0	0	0	0	0	0	0	0	0	12	5	200	3	1	1	3	2	1	0
111	1	0	0	1	10	0	0	0	0	0	0	0	0	0	0	6	6	550	3	2	1	3	2	1	1
112	1	0	0	1	5	0	0	0	0	0	0	0	0	0	0	2	6	460	3	2	1	3	2	1	0
113	1	0	0	0	0	1	0	0	0	0	3	0	0	0	0	3	5	200	3	2	1	3	2	1	1
114	1	0	0	1	6	0	0	0	0	0	0	0	0	0	0	2	5	500	2	2	1	3	2	1	0
115	1	0	0	1	5	0	0	0	0	0	0	0	0	0	0	4	5	340	4	2	1	3	2	1	0
116	1	0	0	1	0	0	0	0	0	0	0	0	0	0	0	5	5	800	3	2	1	2	2	1	1
117	1	0	0	1	6	0	0	0	0	0	0	0	0	0	0	6	3	496	4	2	1	4	1	1	0
118	1	0	0	0	0	1	6	0	0	0	0	0	0	0	0	2	4	400	2	3	1	3	2	1	1
119	1	0	0	1	10	0	0	0	0	0	0	0	0	0	0	7	7	300	2	2	1	3	1	1	0
120	1	0	0	0	0	1	0	0	0	0	0	0	0	0	0	6	4	765	2	4	1	1	1	1	1
121	1	0	0	1	15	0	0	0	0	0	0	0	0	0	0	2	4	660	2	5	1	1	1	1	0
122	1	0	0	1	0	0	0	0	0	0	0	0	0	0	0	6	5	550	3	2	1	3	2	1	1
123	1	0	0	0	0	1	15	0	0	0	0	0	0	0	0	3	5	300	4	1	1	3	2	1	1
124	2	0	0	0	0	2	13	0	0	0	0	0	0	0	0	1	6	879	2	4	1	4	2	1	1
125	1	0	0	0	0	1	10	0	0	0	0	0	0	0	0	2	4	379	2	4	1	1	2	1	1
126	1	0	0	0	0	1	13	0	0	0	0	0	0	0	0	2	4	610	4	3	1	1	2	1	1
127	2	0	0	1	0	1	0	0	0	0	0	0	0	0	0	2	2	430	2	5	1	1	1	1	1
128	1	0	0	0	0	1	10	0	0	0	0	0	0	0	0	5	4	1095	0	4	2	4	2	1	1
129	1	0	0	0	0	1	5	0	0	0	3	0	0	0	0	6	5	814	2	4	1	4	2	1	1
130	1	0	0	0	0	1	10	0	0	0	0	0	0	0	0	12	5	890	3	3	2	4	2	1	1
131	2	0	0	2	15	0	0	0	0	0	0	0	0	0	0	7	6	1179	0	5	2	4	2	1	0
132	2	0	0	2	6	0	0	0	0	0	0	0	0	0	0	6	6	814	3	4	1	4	2	1	0
133	1	0	0	1	10	0	0	0	0	0	0	0	0	0	0	3	4	400	2	2	2	2	2	1	0
134	1	0	0	1	6	0	0	0	0	0	0	0	0	0	0	7	5	449	2	2	1	2	2	1	0
135	1	0	0	1	10	0	0	0	0	0	0	0	0	0	0	3	5	480	3	2	2	2	2	1	0
136	1	0	0	1	6	0	0	0	0	0	0	0	0	0	0	1	4	1399	2	5	1	4	2	1	0
137	1	0	0	1	10	0	0	0	0	0	0	0	0	0	0	7	4	409	3	3	1	1	2	1	0
138	1	0	0	1	6	0	0	0	0	0	0	0	0	0	0	3	4	382	3	2	1	3	2	1	1
139	1	0	0	1	10	0	0	0	0	0	0	0	0	0	0	2	6	460	3	2	1	4	2	1	1
140	2	0	0	2	11	0	0	0	0	0	0	0	0	0	0	6	7	648	4	3	1	4	2	1	0
141	1	0	0	1	5	0	0	0	0	0	0	0	0	0	0	7	5	286	3	2	1	3	2	1	0
142	1	0	0	1	6	0	0	0	0	0	0	0	0	0	0	2	2	620	2	3	1	4	2	1	0
143	1	0	0	1	5	0	0	0	0	0	0	0	0	0	0	3	3	382	4	2	1	3	2	1	0
144	1	0	0	1	6	0	0	0	0	0	0	0	0	0	0	7	5	300	3	3	1	4	2	1	0
145	1	0	0	1	10	0	0	0	0	0	0	0	0	0	0	3	4	450	2	3	2	2	2	1	0
146	1	0	0	1	5	0	0	0	0	0	0	0	0	0	0	8	6	222	4	2	2	2	2	1	0
147	1	0	0	1	10	0	0	0	0	0	0	0	0	0	0	8	5	222	4	2	1	2	1	1	0
148	1	0	0	1	5	0	0	0	0	0	0	0	0	0	0	2	6	620	4	3	1	3	2	1	0
149	1	0	0	1	5	0	0	0	0	0	0	0	0	0	0	3	5	450	3	3	2	2	1	1	0
150	1	0	0	1	6	0	0	0	0	0	0	0	0	0	0	4	5	384	1	3	1	3	2	1	0
151	1	0	0	1	6	0	0	0	0	0	0	0	0	0	0	7	5	286	4	2	1	3	2	1	0
152	1	0	0	1	10	0	0	0	0	0	0	0	0	0	0	3	4	400	2	2	1	2	2	1	0
153	1	0	0	1	5	0	0	0	0	0	0	0	0	0	0	8	4	300	2	2	2	3	1	1	0
154	1	0	0	1	10	0	0	0	0	0	0	0	0	0	0	4	6	300	2	1	1	3	1	1	0
155	1	0	0	0	0	1	10	0	0	0	0	0	0	0	0	7	6	500	3	2	1	3	2	1	1
156	1	0	0	0	0	1	15	0	0	0	0	0	0	0	0	2	3	479	2	4	1	3	2	1	1
157	1	0	0	1	10	0	0	0	0	0	0	0	0	0	0	9	8	600	5	1	1	3	2	1	0
158	1	0	0	1	0	0	0	0	0	0	0	0	0	0	0	9	7	679	5	4	1	1	2	1	0
159	1	0	0	0	0	1	0	0	0	0	0	0	0	0	0	1	8	1399	3	5	2	4	2	1	1
160	1	0	0	0	0	1	0	0	0	0	0	0	0	0	0	9	4	300	1	1	1	3	2	1	0
161	1	0	0	0	0	0	0	0	0	0	0	0	0	0	0	2	4	300	1	1	1	3	1	1	1
162	1	0	0	1	10	0	0	0	0	0	0	0	0	0	0	7	6	500	3	2	2	2	2	1	0
163	1	0	0	1	10	0	0	0	0	0	0	0	0	0	0	10	1	1000	4	1	1	3	1	1	0
164	1	0	0	1	10	0	0	0	0	0	0	0	0	0	0	0	0	493	0	2	1	3	1	1	0
165	1	0	0	1	10	0	0	0	0	0	0	0	0	0	0	10	1	830	3	4	1	1	1	1	0
166	1	0	0	1	10	0	0	0	0	0	0	0	0	0	0	3	3	630	2	4	1	2	1	1	0
167	1	0	0	0	0	1	10	0	0	0	0	0	0	0	0	1	4	1279	2	5	1	4	2	1	1
168	1	0	0	0	0	1	10	0	0	0	0	0	0	0	0	10	3	1124	3	3	1	1	1	1	0
169	1	0	0	0	0	1	0	0	0	0	0	0	0	0	0	2	3	630	2	4	1	1	1	1	1
170	1	0	0	0	0	1	10	0	0	0	0	0	0	0	0	7	5	579	3	4	1	3	2	1	1
171	1	0	0	0	0	1	0	0	0	0	0	0	0	0	0	4	4	279	2	4	1	1	2	1	1
172	1	0	0	0	0	1	10	0	0	0	0	0	0	0	0	10	5	600	3	2	1	4	1	1	1
173	1	0	0	1	0	0	0	0	0	0	0	0	0	0	0	7	6	1000	2	3	1	4	2	1	0
174	1	0	0	1	0	0	0	0	0	0	0	0	0	0	0	7	4	530	2	4	1	2	1	1	0
175	1	0	0	1	10	0	0	0	0	0	0	0	0	0	0	1	4	1600	1	3	1	4	2	1	0
176	1	0	0	0	0	1	0	0	0	0	0	0	0	0	0	1	3	1079	2	5	1	1	2	1	1
177	1	0	0	1	10	0	0	0	0	0	0	0	0	0	0	4	2	430	0	4	1	1	1	1	1
178	1	0	0	1	10	0	0	0	0	0	0	0	0	0	0	1	4	1430	0	5	1	3	1	1	0
179	1	0	0	0	0	1	0	0	0	0	0	0	0	0	0	12	3	30	1	5	1	1	1	1	1
180	1	0	0	1	10	0	0	0	0	0	0	0	0	0	0	4	4	250	2	2	1	4	2	1	1
181	1	0	0	1	10	0	0	0	0	0	0	0	0	0	0	2	6	379	3	4	1	2	2	1	0
182	1	0	0	1	10	0	0	0	0	0	0	0	0	0	0	4	5	700	3	3	1	2	1	1	0
183	1	0	0	0	0	1	10	0	0	0	0	0	0	0	0	7	6	679	3	4	1	3	2	1	1
184	1	0	0	0	0	1	0	0	0	0	0	0	0	0	0	1	4	1030	2	5	2	1	1	1	1
185	1	0	0	1	10	0	0	0	0	0	0	0	0	0	0	9	5	1079	0	5	1	4	2	1	1
186	1	0	0	0	0	1	0	0	0	0	0	0	0	0	0	12	2	400	1	2	1	1	1	1	1
187	1	0	0	0	0	1	0	0	0	0	0	0	0	0	0	7	3	286	3	2	1	3	2	1	1
188	1	0	0	1	5	0	0	0	0	0	0	0	0	0	0	6	6	400	2	2	1	3	2	1	0
189	1	0	0	1	0	0	0	0	0	0	0	0	0	0	0	4	3	350	2	2	1	3	1	1	0
190	1	0	0	1	10	0	0	0	0	0	0	0	0	0	0	8	8	493	5	2	1	3	2	1	0
191	1	0	0	1	10	0	0	0	0	0	0	0	0	0	0	4	4	500	3	2	1	3	2	1	0
192	1	0	0	1	10	0	0	0	0	0	0	0	0	0	0	3	5	700	3	3	2	3	1	1	0
193	1	0	0	1	5	0	0	0	0	0	0	0	0	0	0	6	5	500	3	3	1	3	2	1	0
194	2	0	0	2	10	0	0	0	0	0	0	0	0	0	0	7	7	700	4	3	1	3	2	1	0
195	1	0	0	1	5	0	0	0	0	0	0	0	0	0	0	6	3	350	2	2	1	3	1	1	0
196	1	0	0	1	10	0	0	0	0	0	0	0	0	0	0	6	6	550	3	3	1	3	2	1	0
197	1	0	0	1	0	0	0	0	0	0	0	0	0	0	0	4	3	450	3	3	1	3	2	1	0
198	1	0	0	1	0	0	0	0	0	0	0	0	0	0	0	7	3	450	1	3	1	3	1	1	0
199	1	0	0	0	0	1	0	0	0	0	0	0	0	0	0	7	4	480	2	2	1	3	1	1	1
200	1	0	0	1	0	0	0	0	0	0	0	0	0	0	0	3	3	500	2	2	1	3	1	1	0
201	1	0	0	1	0	0	0	0	0	0	0	0	0	0	0	2	4	140	3	1	1	3	2	1	0
202	1	0	0	0	0	1	10	0	0	0	0	0	0	0	0	4	5	350	4	1	1	3	2	1	1
203	1	0	0	1	10	0	0	0	0	0	0	0	0	0	0	4	3	270	2	1	1	3	2	1	0
204	1	0	0	1	10	0	0	0	0	0	0	0	0	0	0	4	4	400	2	2	1	3	1	1	0
205	1	0	0	1	0	0	0	0	0	0	0	0	0	0	0	3	6	529	1	4	1	3	2	1	0
206	1	0	0	1	0	0	0	0	0	0	0	0	0	0	0	3	3	700	2	3	1	3	1	1	0
207	1	0	0	1	0	0	0	0	0	0	0	0	0	0	0	4	6	450	4	3	1	3	2	1	0
208	1	0	0	1	5	0	0	0	0	0	0	0	0	0	0	2	2	180	1	4	1	2	1	1	0
209	1	0	0	0	0	1	0	0	0	0	0	0	0	0	0	4	2	610	2	3	1	1	1	1	1
210	1	0	0	0	0	0	0	0	0	0	0	0	0	0	0	9	4	879	5	4	1	4	2	1	1
211	1	0	0	0	0	0	0	0	0	0	0	0	0	0	0	6	2	830	2	4	1	1	1	1	1
212	1	0	0	0	0	1	0	0	0	0	0	0	0	0	0	2	4	1330	3	5	1	1	1	1	1
213	1	0	0	0	0	1	0	0	0	0	0	0	0	0	0	6	3	1479	4	4	1	1	2	1	1
214	1	0	0	0	0	1	13	0	0	0	0	0	0	0	0	5	5	2379	4	4	1	4	2	1	1
215	1	0	0	1	0	0	0	0	0	0	0	0	0	0	0	2	5	630	0	4	1	4	1	1	0
216	1	0	0	0	0	1	13	0	0	0	0	0	0	0	0	1	5	1679	3	5	1	4	2	1	1
217	1	0	0	1	0	0	0	0	0	0	0	0	0	0	0	4	6	298	3	1	1	4	2	1	0
218	1	0	0	0	0	0	0	1	0	0	1	1	0	1	0	0	5	1202	3	5	1	4	2	1	1
219	1	0	0	0	0	0	0	0	0	0	0	0	0	0	0	5	0	1379	1	5	1	1	2	1	1
220	1	0	0	1	0	0	0	0	0	0	0	0	0	0	0	5	5	1000	3	2	1	4	2	1	1
221	1	0	0	1	0	0	0	0	0	0	0	0	0	0	0	6	4	800	3	3	1	4	2	1	1
222	1	0	0	0	0	1	0	0	0	0	0	0	0	0	0	9	2	498	5	3	1	3	2	1	1
223	1	0	0	0	0	1	10	0	0	0	0	0	0	0	0	5	4	1095	3	4	1	4	2	1	1
224	1	0	0	1	0	0	0	0	0	0	0	0	0	0	0	3	5	450	4	3	1	2	2	1	0
225	1	0	0	0	0	1	0	0	0	0	0	0	0	0	0	4	2	379	4	4	1	4	2	1	1
226	1	0	0	1	0	0	0	0	0	0	0	0	0	0	0	9	3	450	0	3	1	4	2	1	0
227	1	0	0	1	10	0	0	0	0	0	0	0	0	0	0	2	5	660	3	5	1	4	1	1	1
228	1	0	0	0	0	1	0	0	0	0	0	0	0	0	0	7	2	500	0	2	1	2	2	1	0
229	1	0	0	0	0	1	10	0	0	0	0	0	0	0	0	7	6	8879	4	5	1	1	2	1	1
230	1	0	0	1	10	0	0	0	0	0	0	0	0	0	0	3	5	491	4	4	1	4	2	1	0
231	2	0	0	0	0	1	0	1	0	0	3	1	0	0	0	9	2	1202	5	4	1	4	2	1	1
232	1	0	0	1	5	0	0	0	0	0	0	0	0	0	0	4	2	384	1	3	1	2	1	1	0
233	1	0	0	0	0	1	13	0	0	0	0	0	0	0	0	2	4	630	4	4	1	4	1	1	1
234	1	0	0	0	0	1	13	0	0	0	0	0	0	0	0	9	5	599	5	4	1	4	2	1	1
235	1	0	0	0	0	1	0	0	0	0	0	0	0	0	0	0	0	1179	0	5	1	4	2	1	1
236	1	0	0	0	0	1	0	0	0	0	0	0	0	0	0	1	6	2379	3	5	1	4	2	1	1
237	1	0	0	1	0	0	0	0	0	0	0	0	0	0	0	11	3	238	3	3	1	1	1	1	0
238	1	0	0	1	10	0	0	0	0	0	0	0	0	0	0	9	6	421	4	3	1	2	1	1	0
239	1	0	0	0	0	0	0	1	0	0	1	1	0	0	0	9	5	922	2	4	1	4	2	1	1
240	1	0	0	1	5	0	0	0	0	0	0	0	0	0	0	11	3	152	4	2	1	1	1	1	0
241	1	0	0	1	0	0	0	0	0	0	0	0	0	0	0	6	5	899	2	5	1	4	2	1	0
242	1	0	0	1	0	0	0	0	0	0	0	0	0	0	0	7	4	546	3	4	1	4	1	1	0
243	1	1	0	0	0	0	0	0	0	0	0	0	0	0	0	2	4	620	2	3	1	1	1	1	0
244	1	0	0	1	0	0	0	0	0	0	0	0	0	0	0	2	5	460	3	2	1	3	2	1	0
245	1	0	0	1	0	0	0	0	0	0	0	0	0	0	0	4	3	320	2	2	1	3	2	1	0
246	1	0	0	1	0	0	0	0	0	0	0	0	0	0	0	2	4	589	3	4	1	2	2	1	0
247	1	0	0	1	10	0	0	0	0	0	0	0	0	0	0	7	6	409	3	3	1	4	2	1	0
248	1	0	0	1	0	0	0	0	0	0	0	0	0	0	0	2	5	589	2	4	1	3	2	1	0
249	1	0	0	1	10	0	0	0	0	0	0	0	0	0	0	9	4	410	5	2	1	3	2	1	0
250	1	0	0	1	10	0	0	0	0	0	0	0	0	0	0	7	3	409	3	3	1	4	2	1	0
251	1	0	0	0	0	1	10	0	0	0	0	0	0	0	0	2	3	589	3	4	1	4	2	1	1
252	1	0	0	1	10	0	0	0	0	0	0	0	0	0	0	3	5	450	3	3	1	3	2	1	0
253	1	0	0	1	10	0	0	0	0	0	0	0	0	0	0	6	4	648	2	3	1	3	1	1	1
254	1	0	0	1	10	0	0	0	0	0	0	0	0	0	0	9	2	809	5	5	1	3	2	1	0
255	1	0	0	1	10	0	0	0	0	0	0	0	0	0	0	3	5	527	3	5	1	2	2	1	0
256	1	0	0	1	10	0	0	0	0	0	0	0	0	0	0	7	4	409	3	3	1	4	2	1	0
257	1	0	0	1	5	0	0	0	0	0	0	0	0	0	0	7	3	409	2	3	1	2	2	1	0
258	1	0	0	0	0	1	5	0	0	0	0	0	0	0	0	1	4	1359	3	4	1	4	2	1	1
259	1	0	0	0	0	1	10	0	0	0	0	0	0	0	0	9	6	421	5	3	1	4	2	1	1
260	1	0	0	0	0	1	10	0	0	0	0	0	0	0	0	11	1	152	5	1	1	4	2	1	1
261	1	0	0	0	0	1	10	0	0	0	0	0	0	0	0	2	5	589	4	4	1	1	2	1	1
262	2	0	0	0	0	2	10	0	0	0	0	0	0	0	0	10	9	1124	2	3	1	4	2	1	1
263	1	0	0	0	0	1	10	0	0	0	0	0	0	0	0	9	4	1850	3	2	1	4	1	1	1
264	1	0	0	0	0	1	13	0	0	0	0	0	0	0	0	2	5	479	3	4	1	4	2	1	1
265	1	0	0	1	10	0	0	0	0	0	0	0	0	0	0	7	8	700	2	2	1	4	2	1	0
266	1	0	0	1	5	0	0	0	0	0	0	0	0	0	0	1	2	700	3	2	1	1	1	1	0
267	1	0	0	0	0	1	13	0	0	0	0	0	0	0	0	1	5	179	3	4	1	1	2	1	1
268	1	0	0	0	0	1	5	0	0	0	0	0	0	0	0	4	4	600	2	3	1	1	1	1	1
269	1	0	0	0	0	1	5	0	0	0	0	0	0	0	0	9	7	679	3	4	1	1	2	1	1
270	1	0	0	0	0	1	10	0	0	0	0	0	0	0	0	9	4	379	3	4	1	1	2	1	1
271	1	0	0	0	0	1	10	0	0	0	0	0	0	0	0	9	2	940	5	4	1	1	1	1	1
272	1	0	0	0	0	1	5	0	0	0	0	0	0	0	0	9	8	900	4	1	1	4	2	1	1
273	1	0	0	0	0	1	5	0	0	0	0	0	0	0	0	3	5	360	3	3	1	4	2	1	1
274	1	0	0	1	10	0	0	0	0	0	0	0	0	0	0	2	6	479	4	4	1	4	2	1	0
275	1	0	0	0	0	1	10	0	0	0	0	0	0	0	0	1	5	879	3	4	1	4	2	1	1
276	1	0	0	1	10	0	0	0	0	0	0	0	0	0	0	3	5	1000	4	3	1	4	2	1	1
277	1	0	0	1	10	0	0	0	0	0	0	0	0	0	0	1	4	879	3	5	1	1	2	1	0
278	1	0	0	0	0	1	10	0	0	0	0	0	0	0	0	4	4	179	3	4	2	1	2	1	1
279	1	0	0	0	0	1	5	0	0	0	0	0	0	0	0	3	5	350	3	2	1	1	2	1	1
280	1	0	0	0	0	1	10	0	0	0	0	0	0	0	0	2	4	450	3	2	1	1	2	1	1
281	1	0	0	0	0	1	5	0	0	0	0	0	0	0	0	7	4	279	3	4	1	1	2	1	1
282	1	0	0	0	0	1	10	0	0	0	0	0	0	0	0	1	2	1330	2	5	1	1	1	1	1
283	1	0	0	0	0	0	0	1	2	200	0	1	0	0	0	9	3	1002	4	4	1	4	2	1	0
284	1	0	0	1	5	0	0	0	0	0	0	0	0	0	0	1	4	829	2	5	2	3	2	1	0
285	2	0	0	0	0	1	10	1	2	200	3	1	0	1	0	1	6	2702	4	4	1	4	2	1	1
286	1	0	0	0	0	1	5	0	0	0	0	0	0	0	0	2	5	500	4	2	1	3	2	1	1
287	1	0	0	1	10	0	0	0	0	0	0	0	0	0	0	2	6	379	3	4	1	3	2	1	1
288	1	0	0	1	5	0	0	0	0	0	0	0	0	0	0	3	4	400	3	2	1	3	2	1	0
289	1	0	0	1	10	0	0	0	0	0	0	0	0	0	0	3	2	550	3	2	1	4	1	1	0
290	1	0	0	0	0	1	10	0	0	0	0	0	0	0	0	10	8	79	2	4	1	3	2	1	1
291	1	0	0	0	0	1	10	0	0	0	0	0	0	0	0	4	8	250	5	1	1	4	2	1	1
292	1	0	0	1	5	0	0	0	0	0	0	0	0	0	0	6	8	500	2	1	1	3	2	1	0
293	1	0	0	1	5	0	0	0	0	0	0	0	0	0	0	7	3	430	1	4	1	1	1	1	0
294	1	0	0	1	10	0	0	0	0	0	0	0	0	0	0	9	7	750	4	2	1	4	2	1	0
295	1	0	0	1	5	0	0	0	0	0	0	0	0	0	0	6	1	300	2	2	1	1	2	1	0
296	1	0	0	1	10	0	0	0	0	0	0	0	0	0	0	1	6	600	3	2	1	4	2	1	0
297	1	0	0	0	0	1	10	0	0	0	0	0	0	0	0	7	4	800	2	3	1	4	2	1	1
298	1	0	0	1	10	0	0	0	0	0	0	0	0	0	0	7	2	250	3	3	1	4	2	1	0
299	1	0	0	1	10	0	0	0	0	0	0	0	0	0	0	9	3	410	0	2	1	4	2	1	0
300	1	0	0	1	5	0	0	0	0	0	0	0	0	0	0	3	6	491	3	4	1	3	2	1	0
301	1	0	0	1	10	0	0	0	0	0	0	0	0	0	0	9	6	180	5	1	1	3	2	1	1
302	1	0	0	1	5	0	0	0	0	0	0	0	0	0	0	6	5	550	3	2	1	4	2	1	1
303	1	0	0	0	0	1	5	0	0	0	0	0	0	0	0	9	4	809	1	5	1	4	2	1	1
304	1	0	0	1	0	0	0	0	0	0	0	0	0	0	0	9	4	410	3	2	1	3	1	1	1
305	1	0	0	1	5	0	0	0	0	0	0	0	0	0	0	2	4	589	3	4	1	4	2	1	0
306	2	0	0	1	10	1	10	0	0	0	0	0	0	0	0	5	3	1109	5	5	1	4	2	1	1
307	1	0	0	1	5	0	0	0	0	0	0	0	0	0	0	3	4	382	2	2	1	1	1	1	0
308	1	0	0	0	0	1	0	0	0	0	0	0	0	0	0	7	6	600	3	3	1	4	2	1	1
309	1	0	0	0	0	0	0	1	0	200	0	0	0	0	0	3	5	814	3	4	1	4	2	1	1
310	1	0	0	0	0	1	0	0	0	0	0	0	0	0	0	5	5	1179	3	5	1	4	2	1	1
311	1	0	0	0	0	1	10	0	0	0	0	0	0	0	0	6	6	679	2	4	1	4	2	1	1
312	1	0	0	0	0	1	10	0	0	0	0	0	0	0	0	9	7	500	4	2	1	1	2	1	1
313	1	0	0	0	0	1	10	0	0	0	0	0	0	0	0	7	6	1179	3	5	1	4	2	1	1
314	1	0	0	0	0	1	10	0	0	0	0	0	0	0	0	7	2	500	2	3	1	4	2	1	1
315	1	0	0	0	0	1	10	0	0	0	0	0	0	0	0	9	3	600	3	3	1	1	2	1	1
316	1	0	0	0	0	1	10	0	0	0	0	0	0	0	0	1	5	1179	2	5	1	4	2	1	1
317	1	0	0	0	0	1	10	0	0	0	0	0	0	0	0	3	5	400	2	2	1	3	2	1	1
318	1	0	0	0	0	1	10	0	0	0	0	0	0	0	0	2	5	610	3	3	1	1	1	1	1
319	1	0	0	0	0	1	10	0	0	0	0	0	0	0	0	2	3	600	3	3	1	1	2	1	1
320	1	0	0	1	10	0	0	0	0	0	0	0	0	0	0	9	6	530	5	4	1	4	1	1	1
321	1	0	0	1	10	0	0	0	0	0	0	0	0	0	0	2	4	580	3	4	1	4	1	1	0
322	1	0	0	0	0	1	10	0	0	0	0	0	0	0	0	12	1	769	1	4	1	4	2	1	1
323	2	0	0	1	10	1	10	0	0	0	0	0	0	0	0	1	6	879	2	4	1	4	2	1	1
324	1	1	100	0	0	0	0	0	0	0	0	0	0	0	0	11	6	152	3	1	1	4	2	1	0
325	2	0	0	1	5	0	0	1	2	300	3	0	0	1	0	7	6	1502	3	5	1	4	2	1	1
326	1	1	150	0	0	0	0	0	0	0	0	0	0	0	0	2	4	493	2	2	1	3	1	1	1
327	1	0	0	0	0	1	10	0	0	0	0	0	0	0	0	2	4	1130	2	5	1	4	1	1	1
328	1	0	0	0	0	1	10	0	0	0	0	0	0	0	0	9	5	700	4	3	1	1	2	1	1
329	1	0	0	1	10	0	0	0	0	0	0	0	0	0	0	2	4	500	3	2	1	1	1	1	0
330	1	0	0	0	0	1	0	0	0	0	0	0	0	0	0	9	7	599	4	4	1	4	2	1	1
331	1	0	0	1	10	0	0	0	0	0	0	0	0	0	0	7	6	679	3	4	1	1	2	1	1
332	1	0	0	0	0	1	10	0	0	0	0	0	0	0	0	9	3	250	5	2	1	3	2	1	1
333	1	0	0	1	0	0	0	0	0	0	0	0	0	0	0	9	4	421	2	3	1	4	2	1	0
334	1	1	150	0	0	0	0	0	0	0	0	0	0	0	0	9	2	809	4	5	1	1	2	1	1
335	1	0	0	1	10	0	0	0	0	0	0	0	0	0	0	7	6	409	2	3	1	3	2	1	0
336	1	0	0	0	0	1	5	0	0	0	0	0	0	0	0	7	3	500	1	2	1	1	1	1	1
337	2	0	0	0	0	2	10	0	0	0	0	0	0	0	0	9	5	809	4	5	1	4	2	1	1
338	1	0	0	0	0	1	10	0	0	0	0	0	0	0	0	7	4	1179	3	5	1	4	2	1	1
339	1	0	0	1	10	0	0	0	0	0	0	0	0	0	0	2	4	320	1	2	1	3	2	1	0
340	1	0	0	1	5	0	0	0	0	0	0	0	0	0	0	3	4	400	2	2	1	3	2	1	1
341	1	0	0	1	10	0	0	0	0	0	0	0	0	0	0	1	5	609	4	5	1	3	2	1	1
342	1	0	0	1	10	0	0	0	0	0	0	0	0	0	0	6	3	600	1	3	1	4	1	1	0
343	1	0	0	1	10	0	0	0	0	0	0	0	0	0	0	3	5	300	2	1	1	3	2	1	0
344	1	0	0	1	10	0	0	0	0	0	0	0	0	0	0	7	4	409	2	3	1	4	1	1	0
345	1	0	0	1	10	0	0	0	0	0	0	0	0	0	0	11	2	152	3	1	1	3	2	1	0
346	1	0	0	1	10	0	0	0	0	0	0	0	0	0	0	3	5	429	3	4	1	4	2	1	0
347	1	0	0	1	5	0	0	0	0	0	0	0	0	0	0	1	7	830	2	5	1	4	1	1	0
348	1	0	0	1	10	0	0	0	0	0	0	0	0	0	0	1	2	330	2	5	1	4	1	1	0
349	1	0	0	1	10	0	0	0	0	0	0	0	0	0	0	9	2	180	5	2	1	4	2	1	0
350	1	0	0	1	10	0	0	0	0	0	0	0	0	0	0	3	5	491	3	4	1	3	2	1	0
351	1	0	0	0	0	0	0	1	0	300	0	0	0	0	0	3	4	687	2	4	2	4	1	1	0
352	1	0	0	1	10	0	0	0	0	0	0	0	0	0	0	1	6	679	4	4	1	4	2	1	0
353	1	0	0	1	10	0	0	0	0	0	0	0	0	0	0	4	5	200	2	2	2	1	2	1	0
354	1	0	0	1	10	0	0	0	0	0	0	0	0	0	0	8	6	222	3	2	1	3	2	1	0
355	1	0	0	1	10	0	0	0	0	0	0	0	0	0	0	9	3	421	5	3	1	4	2	1	0
356	1	0	0	1	10	0	0	0	0	0	0	0	0	0	0	9	2	410	3	2	1	4	2	1	0
357	1	0	0	1	10	0	0	0	0	0	0	0	0	0	0	9	3	150	4	1	1	2	2	1	0
358	1	0	0	1	10	0	0	0	0	0	0	0	0	0	0	9	5	421	5	3	2	2	2	1	0
359	1	0	0	1	8	0	0	0	0	0	0	0	0	0	0	6	5	814	1	4	2	3	2	1	0
360	1	0	0	1	12	0	0	0	0	0	0	0	0	0	0	9	4	300	5	1	1	3	2	1	0
361	1	0	0	1	10	0	0	0	0	0	0	0	0	0	0	4	5	320	3	2	1	1	2	1	0
362	1	0	0	1	10	0	0	0	0	0	0	0	0	0	0	9	2	300	4	1	1	2	2	1	0
363	1	0	0	1	10	0	0	0	0	0	2	0	0	0	0	0	4	400	3	3	1	1	2	1	0
364	1	0	0	1	15	0	0	0	0	0	0	0	0	0	0	8	15	1179	3	5	1	4	2	1	0
365	1	1	0	0	0	0	0	0	0	0	0	0	0	0	0	6	5	1179	2	5	1	4	2	1	0
366	1	0	0	1	10	0	0	0	0	0	0	0	0	0	0	9	4	421	5	3	1	4	2	1	0
367	1	0	0	1	15	0	0	0	0	0	0	0	0	0	0	8	6	300	3	3	1	4	2	1	0
368	1	0	0	1	10	0	0	0	0	0	0	0	0	0	0	1	6	1399	3	5	1	4	2	1	0
369	1	0	0	1	15	0	0	0	0	0	0	0	0	0	0	6	5	648	2	3	1	2	2	1	0
370	1	0	0	1	15	0	0	0	0	0	0	0	0	0	0	11	1	152	5	1	1	2	2	1	0
371	1	0	0	1	15	0	0	0	0	0	0	0	0	0	0	8	5	222	4	2	2	3	2	1	0
372	1	0	0	1	10	0	0	0	0	0	0	0	0	0	0	11	6	117	2	4	2	4	2	1	0
373	1	0	0	1	15	0	0	0	0	0	0	0	0	0	0	1	5	1399	3	5	1	4	2	1	0
374	1	0	0	1	15	0	0	0	0	0	0	0	0	0	0	0	9	246	5	1	2	2	2	1	0
375	1	0	0	1	10	0	0	0	0	0	0	0	0	0	0	7	4	409	3	3	1	3	2	1	0
376	1	0	0	0	0	1	10	0	0	0	0	0	0	0	0	3	2	491	2	4	1	1	2	1	1
377	1	0	0	0	0	1	14	0	0	0	0	0	0	0	0	2	5	709	1	5	1	3	2	1	1
378	1	0	0	1	13	0	0	0	0	0	0	0	0	0	0	8	4	197	5	1	2	4	2	1	0
379	1	0	0	0	0	1	14	0	0	0	0	0	0	0	0	1	5	1399	3	5	1	4	2	1	1
380	1	0	0	1	10	0	0	0	0	0	0	0	0	0	0	7	6	409	3	3	1	2	2	1	1
381	1	0	0	1	10	0	0	0	0	0	0	0	0	0	0	4	6	298	3	1	1	3	2	1	0
382	1	0	0	1	14	0	0	0	0	0	0	0	0	0	0	6	6	550	3	2	1	3	2	1	0
383	1	0	0	0	0	1	10	0	0	0	0	0	0	0	0	6	6	814	2	4	1	3	2	1	1
384	1	0	0	0	0	1	14	0	0	0	0	0	0	0	0	9	4	410	5	2	1	4	2	1	1
385	1	0	0	1	10	0	0	0	0	0	0	0	0	0	0	3	6	382	3	2	1	3	2	1	0
386	1	0	0	0	0	1	10	0	0	0	0	0	0	0	0	7	2	215	2	1	1	3	2	1	1
387	1	0	0	1	0	0	0	0	0	0	0	0	0	0	0	10	4	1618	2	4	1	3	2	1	0
388	1	0	0	0	0	1	13	0	0	0	0	0	0	0	0	6	5	648	3	3	1	4	2	1	1
389	1	0	0	1	0	0	0	0	0	0	0	0	0	0	0	7	5	595	3	4	2	4	2	1	0
390	1	0	0	1	13	0	0	0	0	0	0	0	0	0	0	7	4	286	5	2	1	4	2	1	1
391	1	0	0	0	0	1	13	0	0	0	0	0	0	0	0	8	7	222	4	2	1	4	2	1	1
392	2	0	0	0	0	2	13	0	0	0	0	0	0	0	0	4	6	320	4	2	1	3	2	1	1
393	1	0	0	1	10	0	0	0	0	0	0	0	0	0	0	9	1	599	5	4	1	3	2	1	0
394	1	0	0	0	0	1	10	0	0	0	0	0	0	0	0	2	2	709	1	5	1	1	2	1	1
395	1	0	0	1	10	0	0	0	0	0	0	0	0	0	0	7	5	286	4	2	1	2	2	1	0
396	3	1	150	0	0	1	13	1	3	300	3	0	3	1	0	1	4	1722	3	5	1	4	2	1	1
397	1	0	0	0	0	1	13	0	0	0	0	0	0	0	0	6	6	814	1	4	1	4	2	1	1
398	1	0	0	1	13	0	0	0	0	0	0	0	0	0	0	3	5	442	3	4	1	1	1	1	0
399	1	0	0	0	0	1	14	0	0	0	0	0	0	0	0	6	6	550	3	2	1	4	2	1	1
400	1	0	0	0	0	1	10	0	0	0	0	0	0	0	0	4	4	384	2	3	1	3	1	1	1
401	1	0	0	0	0	1	10	0	0	0	0	0	0	0	0	9	5	410	4	2	1	4	2	1	1
402	1	0	0	1	10	0	0	0	0	0	0	0	0	0	0	9	2	410	5	2	1	2	2	1	0
403	1	0	0	1	10	0	0	0	0	0	0	0	0	0	0	3	5	382	4	2	1	2	2	1	0
404	1	0	0	0	0	1	13	0	0	0	0	0	0	0	0	7	2	595	3	4	1	1	2	1	1
405	1	0	0	0	0	1	10	0	0	0	0	0	0	0	0	6	1	550	2	2	1	3	2	1	1
406	1	0	0	0	0	1	10	0	0	0	0	0	0	0	0	6	5	814	3	4	1	4	2	1	1
407	1	0	0	0	0	1	13	0	0	0	0	0	0	0	0	11	4	238	5	3	1	3	2	1	1
408	1	0	0	0	0	0	0	0	0	0	0	0	0	0	0	3	5	478	3	5	1	4	1	1	1
409	1	0	0	0	0	1	13	0	0	0	0	0	0	0	0	9	5	809	5	5	1	4	2	1	1
410	1	0	0	0	0	1	0	0	0	0	0	0	0	0	0	6	4	550	3	2	1	1	2	1	1
411	1	0	0	1	0	0	0	0	0	0	0	0	0	0	0	12	2	931	1	5	1	4	1	1	0
412	1	0	0	1	10	0	0	0	0	0	0	0	0	0	0	12	1	50	1	5	1	1	1	1	0
413	1	0	0	1	13	0	0	0	0	0	0	0	0	0	0	7	5	876	1	5	1	4	2	1	0
414	1	0	0	1	0	0	0	0	0	0	0	0	0	0	0	2	4	589	3	4	1	4	2	1	0
415	1	0	0	0	0	1	13	0	0	0	0	0	0	0	0	6	6	550	3	2	1	3	2	1	1
416	1	0	0	0	0	1	13	0	0	0	0	0	0	0	0	11	3	250	2	3	1	4	2	1	1
417	1	0	0	1	10	0	0	0	0	0	0	0	0	0	0	6	4	550	3	2	1	3	2	1	0
418	1	0	0	0	0	1	13	0	0	0	0	0	0	0	0	9	5	599	4	4	1	4	2	1	1
419	1	0	0	1	10	0	0	0	0	0	0	0	0	0	0	8	4	222	3	2	1	4	2	1	0
420	1	0	0	1	13	0	0	0	0	0	0	0	0	0	0	3	2	450	2	3	1	4	1	1	0
421	1	0	0	0	0	1	13	0	0	0	0	0	0	0	0	9	3	599	5	4	1	4	2	1	1
422	1	1	200	0	0	0	0	1	0	0	0	0	0	0	0	8	6	356	4	2	1	4	2	1	1
423	1	0	0	1	13	0	0	0	0	0	0	0	0	0	0	3	5	450	3	3	1	4	2	1	0
424	1	0	0	0	0	1	14	0	0	0	0	0	0	0	0	2	4	620	3	3	1	3	2	1	1
425	1	0	0	1	10	0	0	0	0	0	0	0	0	0	0	7	5	286	3	2	1	4	2	1	0
426	1	0	0	0	0	1	14	0	0	0	0	0	0	0	0	7	4	409	3	3	1	4	2	1	1
427	1	0	0	0	0	1	13	0	0	0	0	0	0	0	0	6	3	648	2	3	1	3	2	1	1
428	1	0	0	1	14	0	0	0	0	0	0	0	0	0	0	4	4	384	3	3	1	3	2	1	0
429	1	0	0	0	0	1	14	0	0	0	0	0	0	0	0	7	4	595	4	4	1	4	2	1	1
430	1	0	0	1	10	0	0	0	0	0	0	0	0	0	0	4	2	298	3	1	1	2	2	1	0
431	1	0	0	0	0	1	14	0	0	0	0	0	0	0	0	1	2	1399	2	5	1	1	2	1	1
432	1	0	0	1	14	0	0	0	0	0	0	0	0	0	0	5	5	1109	3	5	1	4	2	1	0
433	1	0	0	1	10	0	0	0	0	0	0	0	0	0	0	1	5	1399	3	5	2	4	2	1	0
434	1	0	0	1	14	0	0	0	0	0	0	0	0	0	0	4	6	298	3	1	2	2	2	1	0
435	1	0	0	1	12	0	0	0	0	0	0	0	0	0	0	4	3	320	3	2	1	4	2	1	0
436	1	0	0	1	14	0	0	0	0	0	0	0	0	0	0	2	4	589	2	4	1	4	2	1	0
437	1	0	0	0	0	0	0	1	0	200	0	0	0	1	0	4	5	454	3	2	2	3	2	1	0
438	1	0	0	0	0	1	0	0	0	0	0	0	0	0	0	7	4	1179	0	5	2	4	2	1	1
439	1	0	0	1	0	0	0	0	0	0	0	0	0	0	0	3	6	382	4	2	1	2	1	1	0
440	1	0	0	0	0	0	0	1	0	300	0	1	0	0	0	4	5	454	2	2	1	3	2	1	1
441	1	0	0	0	0	1	0	0	0	0	0	0	0	0	0	0	3	931	1	5	1	4	1	1	1
442	1	0	0	1	0	0	0	0	0	0	0	0	0	0	0	3	6	491	1	4	2	4	2	1	0
443	1	0	0	0	0	1	0	0	0	0	0	0	0	0	0	1	2	382	4	2	2	4	2	1	1
444	1	0	0	0	0	1	0	0	0	0	0	0	0	0	0	2	6	589	2	4	1	1	2	1	1
445	1	0	0	1	0	0	0	0	0	0	0	0	0	0	0	9	5	599	5	4	1	4	2	1	0
446	1	0	0	1	0	0	0	0	0	0	0	0	0	0	0	6	8	550	2	2	1	2	2	1	0
447	1	0	0	0	0	1	0	0	0	0	0	0	0	0	0	5	3	879	2	5	1	4	2	1	1
448	1	0	0	0	0	1	5	0	0	0	0	0	0	0	0	9	1	120	5	1	1	4	2	1	1
449	1	0	0	1	5	0	0	0	0	0	0	0	0	0	0	4	5	200	3	2	1	1	2	1	0
450	1	0	0	0	0	1	10	0	0	0	0	0	0	0	0	8	2	222	4	2	1	2	2	1	1
451	1	0	0	1	5	0	0	0	0	0	0	0	0	0	0	11	2	238	1	3	1	2	2	1	0
452	1	0	0	1	0	0	0	0	0	0	0	0	0	0	0	6	4	300	3	2	1	1	2	1	0
453	1	0	0	1	0	0	0	0	0	0	0	0	0	0	0	2	5	629	4	5	1	3	2	1	0
454	1	0	0	1	0	0	0	0	0	0	0	0	0	0	0	11	3	279	1	5	1	3	2	1	0
455	1	0	0	1	10	0	0	0	0	0	0	0	0	0	0	4	4	200	2	2	2	2	2	1	0
456	1	0	0	1	10	0	0	0	0	0	0	0	0	0	0	3	5	300	3	2	2	3	2	1	0
457	1	0	0	1	0	0	0	0	0	0	0	0	0	0	0	4	2	80	2	4	2	2	1	1	0
458	1	0	0	0	0	0	0	1	0	400	0	0	0	1	0	7	5	543	1	3	2	2	2	1	0
459	1	0	0	0	0	0	0	1	0	400	0	0	0	1	0	8	3	434	1	3	2	4	2	1	0
460	1	0	0	1	10	0	0	0	0	0	0	0	0	0	0	3	5	442	1	4	1	1	1	1	0
461	1	0	0	1	7	0	0	0	0	0	0	0	0	0	0	4	3	530	2	4	1	2	1	1	0
462	1	0	0	1	7	0	0	0	0	0	0	0	0	0	0	11	1	238	4	3	1	3	2	1	0
463	1	0	0	1	10	0	0	0	0	0	0	0	0	0	0	3	4	450	2	3	1	1	2	1	0
464	1	0	0	1	10	0	0	0	0	0	0	0	0	0	0	7	4	400	0	3	1	1	1	1	0
465	1	0	0	1	0	0	0	0	0	0	0	0	0	0	0	3	3	450	3	3	1	3	2	1	0
466	1	0	0	0	0	0	0	1	0	150	2	1	0	1	0	2	4	754	1	3	1	1	2	1	0
467	1	0	0	1	0	0	0	0	0	0	0	0	0	0	0	9	3	110	4	1	1	3	2	1	0
468	1	0	0	1	10	0	0	0	0	0	0	0	0	0	0	9	3	300	1	1	1	3	2	1	0
469	1	0	0	1	11	0	0	0	0	0	0	0	0	0	0	4	3	384	1	3	1	3	1	1	0
470	1	0	0	1	10	0	0	0	0	0	0	0	0	0	0	2	6	900	3	3	1	4	2	1	0
471	1	0	0	0	0	0	0	1	0	300	4	1	0	1	0	5	4	1417	1	5	1	4	1	1	0
472	1	0	0	0	0	0	0	1	0	150	4	1	0	0	0	8	2	622	5	5	1	3	2	1	0
473	1	0	0	1	10	0	0	0	0	0	0	0	0	0	0	10	5	1124	1	3	1	4	2	1	0
474	1	0	0	1	10	0	0	0	0	0	0	0	0	0	0	4	4	298	3	1	2	2	2	1	0
475	1	0	0	1	7	0	0	0	0	0	0	0	0	0	0	4	3	298	3	1	1	3	2	1	0
476	1	0	0	1	10	0	0	0	0	0	0	0	0	0	0	4	4	320	3	2	2	2	2	1	0
477	1	0	0	1	10	0	0	0	0	0	0	0	0	0	0	4	4	320	0	2	2	2	2	1	0
478	1	1	100	0	0	0	0	0	0	0	0	0	0	0	0	8	2	197	4	1	1	3	2	1	0
479	1	0	0	1	0	0	0	0	0	0	0	0	0	0	0	0	1	70	5	1	1	3	1	1	0
480	1	0	0	1	0	0	0	0	0	0	0	0	0	0	0	5	5	429	3	5	2	3	2	1	0
481	1	0	0	1	10	0	0	0	0	0	0	0	0	0	0	2	3	620	1	3	1	3	2	1	0
482	1	0	0	1	10	0	0	0	0	0	0	0	0	0	0	2	3	630	4	4	1	2	1	1	0
483	1	0	0	1	10	0	0	0	0	0	0	0	0	0	0	0	4	489	3	3	1	1	1	1	0
484	1	0	0	1	5	0	0	0	0	0	0	0	0	0	0	9	6	379	3	4	2	3	2	1	0
485	1	0	0	1	10	0	0	0	0	0	0	0	0	0	0	2	3	479	2	4	1	3	2	1	0
486	1	0	0	1	10	0	0	0	0	0	0	0	0	0	0	9	2	529	5	5	1	4	2	1	0
487	1	1	100	0	0	0	0	0	0	0	0	0	0	0	0	1	2	1030	4	5	1	4	1	1	0
488	1	0	0	1	10	0	0	0	0	0	0	0	0	0	0	11	2	152	4	2	1	4	2	1	0
489	1	0	0	1	5	0	0	0	0	0	0	0	0	0	0	2	4	589	2	4	1	2	2	1	0
490	1	1	100	0	0	0	0	0	0	0	0	0	0	0	0	3	4	330	1	4	1	3	1	1	0
491	1	0	0	1	10	0	0	0	0	0	0	0	0	0	0	10	5	1618	2	4	1	4	2	1	0
492	1	0	0	1	10	0	0	0	0	0	0	0	0	0	0	11	6	152	0	1	1	4	2	1	0
493	1	0	0	0	0	0	0	1	2	200	0	1	0	0	0	1	5	1722	1	5	2	4	2	1	0
494	1	0	0	1	10	0	0	0	0	0	0	0	0	0	0	3	3	350	2	3	1	1	1	1	0
495	1	0	0	1	10	0	0	0	0	0	0	0	0	0	0	10	2	1124	4	3	1	4	2	1	0
496	1	0	0	1	10	0	0	0	0	0	0	0	0	0	0	11	3	152	3	2	1	4	2	1	0
497	1	0	0	1	15	0	0	0	0	0	0	0	0	0	0	10	6	2079	4	4	1	4	2	1	0
498	2	0	0	2	10	0	0	0	0	0	0	0	0	0	0	1	4	1399	2	5	1	4	2	1	0
499	1	0	0	1	10	0	0	0	0	0	0	0	0	0	0	1	4	1399	2	5	1	4	2	1	0
500	1	0	0	1	10	0	0	0	0	0	0	0	0	0	0	4	3	400	5	1	1	1	1	1	0
501	1	0	0	1	10	0	0	0	0	0	0	0	0	0	0	4	5	479	1	5	1	2	2	1	0
502	1	0	0	1	10	0	0	0	0	0	0	0	0	0	0	9	4	1179	5	5	1	4	2	1	0
503	1	0	0	0	0	0	0	1	2	300	0	1	0	1	0	2	4	1387	3	4	1	4	1	1	0
504	2	0	0	1	15	0	0	1	0	200	2	0	0	0	0	3	7	1002	1	4	2	2	2	1	0
505	1	0	0	0	0	0	0	1	0	300	0	0	0	0	0	9	7	284	5	1	2	2	2	1	0
506	1	0	0	1	10	0	0	0	0	0	0	0	0	0	0	1	5	779	3	5	2	4	2	1	0
507	1	0	0	0	0	0	0	1	0	200	1	1	0	1	0	9	2	922	5	4	1	4	2	1	0
508	2	1	0	1	12	0	0	0	0	0	0	0	0	0	0	7	4	286	4	2	1	4	2	1	0
509	1	0	0	1	10	0	0	0	0	0	0	0	0	0	0	2	4	589	3	4	1	4	2	1	0
510	1	0	0	1	0	0	0	0	0	0	0	0	0	0	0	6	3	765	2	4	1	3	1	1	0
511	1	0	0	1	0	0	0	0	0	0	0	0	0	0	0	9	5	150	4	1	1	2	2	1	0
512	1	0	0	1	0	0	0	0	0	0	0	0	0	0	0	9	4	170	2	3	1	2	2	1	0
513	1	0	0	1	0	0	0	0	0	0	0	0	0	0	0	7	2	595	1	4	1	3	2	1	0
514	1	1	200	0	0	0	0	1	0	0	0	0	0	0	0	2	4	657	3	4	1	3	1	1	0
515	1	0	0	1	0	0	0	0	0	0	0	0	0	0	0	9	3	809	3	5	1	4	2	1	0
516	1	0	0	1	0	0	0	0	0	0	0	0	0	0	0	1	4	1350	3	5	1	4	1	1	0
517	2	1	80	1	11	0	0	0	0	0	0	0	0	0	0	7	5	579	4	5	1	4	2	2	0
518	3	2	0	1	11	0	0	0	0	0	0	0	0	0	0	7	5	579	4	5	1	4	2	2	0
519	1	0	0	0	0	0	0	1	0	200	4	1	0	0	0	1	4	1682	3	4	1	4	2	2	0
520	1	0	0	1	0	0	0	0	0	0	0	0	0	0	0	2	3	680	3	5	1	3	1	2	0
521	1	0	0	1	10	0	0	0	0	0	0	0	0	0	0	12	3	500	3	1	1	3	2	2	0
522	1	0	0	1	7	0	0	0	0	0	0	0	0	0	0	11	4	80	2	4	1	3	1	2	0
523	1	0	0	1	5	0	0	0	0	0	0	0	0	0	0	3	5	450	3	3	1	3	1	2	0
524	1	0	0	1	5	0	0	0	0	0	0	0	0	0	0	7	4	300	3	3	2	1	2	2	0
525	1	0	0	0	0	0	0	1	0	200	0	1	0	0	0	2	2	634	4	3	1	4	2	2	0
526	1	0	0	0	0	0	0	1	0	200	0	0	0	0	0	8	2	534	4	2	2	4	2	2	0
527	1	0	0	1	10	0	0	0	0	0	0	0	0	0	0	1	3	1279	4	5	1	4	2	2	0
528	2	1	0	1	5	0	0	0	0	0	0	0	0	0	0	4	7	200	4	2	1	4	2	2	0
529	2	1	0	1	10	0	0	0	0	0	0	0	0	0	0	4	5	29	1	5	2	3	2	2	0
530	1	1	200	0	0	0	0	1	0	0	0	0	0	0	0	3	6	902	3	5	2	4	2	2	0
531	2	1	0	1	10	0	0	0	0	0	0	0	0	0	0	2	5	479	3	4	1	4	2	2	0
532	2	1	0	1	5	0	0	0	0	0	0	0	0	0	0	2	5	540	2	4	1	4	1	2	0
533	1	1	100	0	0	0	0	0	0	0	0	0	0	0	0	1	5	1399	3	5	1	1	2	2	0
534	2	1	0	1	10	0	0	0	0	0	0	0	0	0	0	2	8	620	4	3	2	3	2	2	0
535	2	1	0	1	0	0	0	0	0	0	0	0	0	0	0	9	4	579	5	5	2	1	2	2	0
536	2	1	0	1	10	0	0	0	0	0	0	0	0	0	0	1	6	679	4	4	1	4	2	2	0
537	2	1	0	1	10	0	0	0	0	0	0	0	0	0	0	2	6	579	1	4	1	4	2	2	0
538	2	1	0	1	10	0	0	0	0	0	0	0	0	0	0	1	5	1379	4	5	1	4	2	2	0
539	2	1	0	1	5	0	0	0	0	0	0	0	0	0	0	2	5	379	3	4	1	4	2	2	0
540	2	1	0	1	10	0	0	0	0	0	0	0	0	0	0	7	1	300	3	2	2	3	2	2	0
541	2	1	0	1	10	0	0	0	0	0	0	0	0	0	0	4	3	200	3	1	2	3	2	2	0
542	2	1	0	1	10	0	0	0	0	0	0	0	0	0	0	9	6	400	3	3	1	3	2	2	0
543	2	1	0	1	10	0	0	0	0	0	0	0	0	0	0	7	6	420	3	1	2	4	2	2	0
544	1	1	200	0	0	0	0	1	0	0	0	0	0	0	0	2	4	902	2	5	2	2	2	2	0
545	1	0	0	1	10	0	0	0	0	0	0	0	0	0	0	0	0	300	0	1	1	3	2	2	0
546	1	0	0	1	10	0	0	0	0	0	0	0	0	0	0	3	5	450	2	2	2	4	2	2	0
547	2	1	0	1	10	0	0	0	0	0	0	0	0	0	0	6	2	648	3	3	1	1	2	2	0
548	1	1	150	0	0	0	0	0	0	0	0	0	0	0	0	2	4	530	2	5	1	3	1	2	0
549	2	1	0	1	10	0	0	0	0	0	0	0	0	0	0	2	8	1879	3	5	1	4	2	2	0
550	2	1	0	1	10	0	0	0	0	0	0	0	0	0	0	10	3	1079	2	4	1	3	2	2	0
551	2	1	0	1	10	0	0	0	0	0	0	0	0	0	0	9	2	250	5	1	1	2	1	2	0
552	3	1	0	2	10	0	0	0	0	0	0	0	0	0	0	3	6	479	2	4	1	4	2	2	0
553	2	1	0	1	10	0	0	0	0	0	0	0	0	0	0	7	5	350	2	3	2	2	2	2	0
554	1	0	0	0	0	0	0	1	0	300	0	0	1	0	0	10	5	3134	1	3	1	1	2	2	0
555	2	1	0	1	0	0	0	0	0	0	0	0	0	0	0	10	4	879	3	4	1	4	2	2	0
556	2	1	0	1	5	0	0	0	0	0	0	0	0	0	0	2	4	540	3	4	1	4	1	2	0
557	2	1	0	1	10	0	0	0	0	0	0	0	0	0	0	10	5	879	1	4	1	4	2	2	0
558	2	1	0	1	5	0	0	0	0	0	0	0	0	0	0	2	5	679	1	4	1	4	2	2	0
559	2	1	0	1	5	0	0	0	0	0	0	0	0	0	0	2	5	280	3	4	1	1	1	2	0
560	2	1	0	1	5	0	0	0	0	0	0	0	0	0	0	9	3	330	5	1	1	3	2	2	0
561	2	1	0	0	0	0	0	1	2	200	0	0	0	0	0	2	2	1032	3	5	1	2	2	2	0
562	1	0	5	1	5	0	0	0	0	0	0	0	0	0	0	10	3	1618	3	4	1	4	2	2	0
563	2	1	0	0	0	0	0	1	0	200	0	0	1	0	1	2	5	1052	3	4	1	4	2	2	0
564	2	1	0	1	5	0	0	0	0	0	0	0	0	0	0	3	3	879	3	5	1	4	2	2	0
565	1	0	0	1	5	0	0	0	0	0	0	0	0	0	0	9	7	400	5	1	1	4	2	2	0
566	2	1	0	1	13	0	0	0	0	0	0	0	0	0	0	2	7	249	4	4	1	4	2	2	0
567	2	1	0	1	10	0	0	0	0	0	0	0	0	0	0	3	3	442	3	4	1	4	1	2	0
568	1	1	200	0	0	0	0	1	0	0	0	0	0	0	0	10	5	1258	3	3	1	4	2	2	0
569	2	1	0	1	10	0	0	0	0	0	0	0	0	0	0	7	2	595	2	4	1	4	2	2	0
570	1	1	0	0	0	0	0	0	0	0	0	0	0	0	0	0	0	610	0	3	1	1	2	2	0
571	2	1	0	1	0	0	0	0	0	0	0	0	0	0	0	3	6	450	3	3	1	4	2	2	0
572	1	1	0	0	0	0	0	0	0	0	0	0	0	0	0	1	1	1350	1	5	2	4	1	2	0
573	1	1	0	0	5	0	0	0	0	0	0	0	0	0	0	3	6	450	3	3	2	2	1	2	0
574	2	1	0	0	0	0	0	1	0	200	0	0	0	0	0	0	0	744	0	3	1	1	2	2	0
575	1	1	0	0	0	0	0	0	0	0	0	0	0	0	0	8	3	299	1	5	2	4	2	2	0
576	1	0	0	1	10	0	0	0	0	0	0	0	0	0	0	8	5	222	4	2	2	2	2	2	0
577	2	1	0	1	7	0	0	0	0	0	0	0	0	0	0	2	2	620	3	3	1	2	2	2	0
578	1	0	0	1	0	0	0	0	0	0	0	0	0	0	0	2	5	500	3	3	1	4	2	2	0
579	1	0	0	1	0	0	0	0	0	0	0	0	0	0	0	4	5	300	3	2	1	1	2	2	0
580	1	1	150	0	0	0	0	0	0	0	0	0	0	0	0	6	9	400	3	2	1	2	2	2	0
581	1	0	0	1	0	0	0	0	0	0	0	0	0	0	0	4	4	300	3	2	1	3	2	2	0
582	1	0	0	0	0	0	0	1	0	250	0	1	0	1	0	2	4	1202	0	5	1	2	2	2	0
583	1	0	0	1	0	0	0	0	0	0	0	0	0	0	0	9	5	410	4	2	1	3	2	2	0
584	1	0	0	1	0	0	0	0	0	0	0	0	0	0	0	4	5	250	0	3	1	3	1	2	0
585	1	0	0	0	0	0	0	1	0	200	0	1	0	1	0	4	4	434	0	3	1	4	2	2	0
586	1	0	0	1	0	0	0	0	0	0	0	0	0	0	0	4	4	250	5	1	1	2	2	2	0
587	1	0	0	1	0	0	0	0	0	0	0	0	0	0	0	7	4	400	4	3	1	1	2	2	0
588	1	0	0	1	0	0	0	0	0	0	0	0	0	0	0	0	0	449	0	2	1	2	2	2	0
589	1	0	0	1	0	0	0	0	0	0	0	0	0	0	0	7	2	400	3	3	1	3	2	2	0
590	1	0	0	1	0	0	0	0	0	0	0	0	0	0	0	9	5	279	5	4	1	3	2	2	0
591	1	0	0	0	0	0	0	1	0	200	0	1	0	1	0	6	5	634	3	3	1	2	2	2	0
592	1	0	0	1	0	0	0	0	0	0	0	0	0	0	0	7	6	500	3	3	1	2	2	2	0
593	1	0	0	0	0	0	0	1	0	200	0	0	3	0	0	2	4	802	3	5	1	4	2	2	0
594	1	0	0	1	0	0	0	0	0	0	0	0	0	0	0	7	5	600	3	3	1	4	2	2	0
595	1	0	0	1	0	0	0	0	0	0	0	0	0	0	0	7	5	500	4	3	1	2	2	2	0
596	1	0	0	0	0	0	0	1	0	200	1	0	0	0	0	7	5	634	3	3	1	4	1	2	0
597	1	0	0	1	0	0	0	0	0	0	0	0	0	0	0	6	5	500	3	3	1	2	2	2	0
598	1	0	0	0	0	0	0	1	2	200	0	0	2	0	1	4	5	334	2	2	2	3	2	2	0
599	1	0	0	0	0	0	0	1	2	200	0	1	0	1	0	7	4	334	5	1	2	3	2	2	0
600	1	0	0	1	0	0	0	0	0	0	0	0	0	0	0	4	4	250	3	2	1	4	2	2	0
601	1	0	0	0	0	0	0	1	0	300	1	1	0	0	0	4	4	583		3	1	2	2	2	0
602	1	0	0	1	15	0	0	0	0	0	0	0	0	0	0	6	4	814	1	4	1	3	2	1	0
603	1	0	0	0	0	1	0	0	0	0	0	0	0	0	0	4	2	610	3	3	1	1	2	1	0
604	1	0	0	1	10	0	0	0	0	0	0	0	0	0	0	2	3	589	1	4	1	4	2	1	1
605	2	0	0	0	0	1	0	1	0	300	3	0	0	0	0	1	6	1682	2	4	1	4	2	1	1
606	1	0	0	1	5	0	0	0	0	0	0	0	0	0	0	9	7	809	4	5	1	3	2	1	0
607	1	0	0	1	10	0	0	0	0	0	0	0	0	0	0	1	4	493	1	2	1	3	1	1	0
608	1	0	0	0	0	1	10	0	0	0	0	0	0	0	0	3	5	300	1	1	1	3	1	1	1
609	1	0	0	1	5	0	0	0	0	0	0	0	0	0	0	6	4	814	2	4	1	3	2	1	0
610	1	0	0	1	10	0	0	0	0	0	0	0	0	0	0	4	5	320	2	2	1	1	1	1	0
611	1	0	0	1	8	0	0	0	0	0	0	0	0	0	0	4	4	260	1	4	1	4	1	1	0
612	1	0	0	1	10	0	0	0	0	0	0	0	0	0	0	4	5	320	4	2	1	3	2	1	1
613	1	0	0	0	0	1	10	0	0	0	0	0	0	0	0	1	3	489	2	3	1	3	2	1	1
614	1	0	0	1	10	0	0	0	0	0	0	0	0	0	0	2	3	540	2	4	1	4	1	1	0
615	1	0	0	1	10	0	0	0	0	0	0	0	0	0	0	2	3	540	2	4	1	1	1	1	0
616	1	0	0	0	0	1	15	0	0	0	0	0	0	0	0	1	5	1350	3	5	1	4	1	1	1
617	1	0	0	0	0	1	15	0	0	0	0	0	0	0	0	5	4	1109	1	5	1	4	2	1	1
618	1	0	0	1	0	0	0	0	0	0	0	0	0	0	0	2	4	589	2	4	1	4	2	1	0
619	1	0	0	1	10	0	0	0	0	0	0	0	0	0	0	4	2	298	5	1	1	2	2	1	0
620	1	0	0	0	0	1	14	0	0	0	0	0	0	0	0	1	5	1399	3	5	2	1	2	1	1
621	1	0	0	1	10	0	0	0	0	0	0	0	0	0	0	12	1	720	1	5	1	4	1	1	0
622	1	0	0	1	0	0	0	0	0	0	0	0	0	0	0	3	5	450	3	3	2	3	2	1	0
623	1	0	0	0	0	1	10	0	0	0	0	0	0	0	0	1	5	1359	3	4	1	4	2	1	1
624	1	0	0	0	0	1	0	0	0	0	0	0	0	0	0	2	6	660	3	5	1	1	1	1	1
625	1	0	0	1	14	0	0	0	0	0	0	0	0	0	0	2	5	579	2	4	1	2	2	1	0
626	1	0	0	1	0	0	0	0	0	0	0	0	0	0	0	6	5	550	3	2	1	4	2	1	0
627	1	0	0	1	10	0	0	0	0	0	0	0	0	0	0	3	2	478	2	5	1	1	1	1	0
628	1	0	0	0	0	1	14	0	0	0	0	0	0	0	0	12	3	1	2	4	1	1	2	1	1
629	1	0	0	0	0	1	10	0	0	0	0	0	0	0	0	7	4	876	2	5	1	1	2	1	1
630	1	0	0	1	10	0	0	0	0	0	0	0	0	0	0	12	1	50	1	5	1	1	1	1	0
631	1	0	0	1	10	0	0	0	0	0	0	0	0	0	0	11	3	400	5	1	1	4	2	1	0
632	1	0	0	0	0	1	10	0	0	0	0	0	0	0	0	11	3	238	5	3	1	4	2	1	1
633	1	0	0	1	11	0	0	0	0	0	0	0	0	0	0	9	5	599	2	4	1	4	2	1	1
634	1	0	0	1	10	0	0	0	0	0	0	0	0	0	0	6	4	850	1	5	1	4	1	1	0
635	1	0	0	1	11	0	0	0	0	0	0	0	0	0	0	7	4	1079	3	4	1	4	2	1	0
636	1	0	0	1	10	0	0	0	0	0	0	0	0	0	0	3	3	329	2	4	1	1	2	1	0
637	1	0	0	1	10	0	0	0	0	0	0	0	0	0	0	2	5	700	4	3	1	4	2	1	1
638	1	0	0	1	10	0	0	0	0	0	0	0	0	0	0	2	4	700	2	3	1	4	2	1	0
639	1	0	0	1	10	0	0	0	0	0	0	0	0	0	0	2	4	679	2	5	2	4	2	1	0
640	1	0	0	1	10	0	0	0	0	0	0	0	0	0	0	7	6	876	3	5	1	4	2	1	0
641	1	1	100	0	0	0	0	0	0	0	0	0	0	0	0	7	3	827	1	5	1	4	1	1	1
642	1	0	0	0	0	1	12	0	0	0	0	0	0	0	0	1	5	1279	2	5	1	4	2	1	1
643	1	0	0	1	10	0	0	0	0	0	0	0	0	0	0	9	4	679	5	4	1	2	2	1	0
644	1	0	0	0	0	1	0	0	0	0	0	0	0	0	0	2	4	1030	2	5	1	4	1	1	1
645	1	0	0	0	0	1	10	0	0	0	0	0	0	0	0	0	0	1179	0	5	1	4	2	1	1
646	1	0	0	1	5	0	0	0	0	0	0	0	0	0	0	2	4	579	3	5	1	3	2	1	0
647	1	0	0	1	5	0	0	0	0	0	0	0	0	0	0	2	6	430	3	4	1	4	1	1	0
648	1	0	0	1	10	0	0	0	0	0	0	0	0	0	0	7	3	879	3	4	1	4	2	1	0
649	1	0	0	1	10	0	0	0	0	0	0	0	0	0	0	1	3	829	3	5	1	4	2	1	0
650	1	0	0	1	10	0	0	0	0	0	0	0	0	0	0	9	4	659	5	5	1	4	2	1	0
651	1	0	0	1	10	0	0	0	0	0	0	0	0	0	0	1	4	1079	3	5	1	4	2	1	1
652	1	0	0	1	10	0	0	0	0	0	0	0	0	0	0	9	5	879	5	4	1	2	2	1	0
653	1	0	0	1	10	0	0	0	0	0	0	0	0	0	0	0	0	1130	0	5	1	4	1	1	0
654	1	0	0	0	0	1	13	0	0	0	0	0	0	0	0	2	5	750	3	2	1	4	2	1	1
655	1	0	0	1	10	0	0	0	0	0	0	0	0	0	0	2	5	500	3	3	1	4	2	1	0
656	2	1	0	1	0	0	0	0	0	0	0	0	0	0	0	9	6	410	4	2	1	3	2	1	0
657	1	0	0	1	0	0	0	0	0	0	0	0	0	0	0	4	4	320	3	2	1	2	2	1	1
658	1	0	0	1	10	0	0	0	0	0	0	0	0	0	0	8	6	222	3	2	1	2	2	1	1
659	1	0	0	1	10	0	0	0	0	0	0	0	0	0	0	2	5	589	3	4	1	2	2	1	0
660	1	0	0	1	0	0	0	0	0	0	0	0	0	0	0	4	6	298	3	1	1	2	2	1	0
661	1	0	0	1	9	0	0	0	0	0	0	0	0	0	0	3	6	382	2	2	1	2	2	1	1
662	1	0	0	1	10	0	0	0	0	0	0	0	0	0	0	3	6	449	3	2	1	2	2	1	0
663	1	0	0	1	0	0	0	0	0	0	0	0	0	0	0	3	5	382	2	2	1	2	2	1	0
664	1	0	0	1	0	0	0	0	0	0	0	0	0	0	0	3	4	493	1	2	1	3	2	1	0
665	1	0	0	1	10	0	0	0	0	0	0	0	0	0	0	7	5	1079	3	5	1	4	2	1	0
666	1	0	0	1	5	0	0	0	0	0	0	0	0	0	0	9	4	650	5	2	1	2	2	1	0
667	1	0	0	1	10	0	0	0	0	0	0	0	0	0	0	0	4	246	4	1	1	4	2	1	0
668	1	0	0	1	10	0	0	0	0	0	0	0	0	0	0	7	6	829	4	4	1	4	2	1	0
669	1	0	0	1	10	0	0	0	0	0	0	0	0	0	0	1	8	879	4	5	1	2	2	1	0
670	1	0	0	1	0	0	0	0	0	0	0	0	0	0	0	3	3	350	2	2	1	3	2	1	0
671	1	0	0	1	11	0	0	0	0	0	0	0	0	0	0	2	4	449	2	2	1	2	2	1	0
672	1	0	0	1	10	0	0	0	0	0	0	0	0	0	0	9	3	809	1	5	1	4	2	1	0
673	1	0	0	1	10	0	0	0	0	0	0	0	0	0	0	2	2	550	1	3	1	4	1	1	0
674	1	0	0	1	10	0	0	0	0	0	0	0	0	0	0	9	4	200	5	2	2	4	2	1	0
675	1	0	0	0	0	0	0	1	0	300	1	0	0	0	0	9	8	374	5	2	2	4	2	1	0
676	1	0	0	1	9	0	0	0	0	0	0	0	0	0	0	2	4	380	3	2	2	2	2	1	0
677	1	0	0	1	5	0	0	0	0	0	0	0	0	0	0	9	7	150	5	1	1	2	2	1	0
678	1	0	0	1	5	0	0	0	0	0	0	0	0	0	0	8	4	350	3	2	1	2	2	1	0
679	1	0	0	1	10	0	0	0	0	0	0	0	0	0	0	2	4	750	3	3	1	3	2	1	0
680	1	0	0	1	10	0	0	0	0	0	0	0	0	0	0	2	5	550	3	3	1	3	2	1	0
681	1	0	0	1	10	0	0	0	0	0	0	0	0	0	0	1	6	729	3	4	1	4	2	1	0
682	1	0	0	1	0	0	0	0	0	0	0	0	0	0	0	4	4	309	2	4	1	2	2	1	0
683	1	0	0	1	0	0	0	0	0	0	0	0	0	0	0	7	4	215	3	1	1	4	2	1	0
684	1	0	0	1	5	0	0	0	0	0	0	0	0	0	0	7	7	286	3	2	1	4	2	1	0
685	1	0	0	1	0	0	0	0	0	0	0	0	0	0	0	7	3	409	0	3	1	2	2	1	0
686	1	0	0	1	0	0	0	0	0	0	0	0	0	0	0	2	5	460	2	2	1	4	2	1	0
687	1	0	0	1	0	0	0	0	0	0	0	0	0	0	0	8	2	250	1	5	1	1	1	1	0
688	1	0	0	1	0	0	0	0	0	0	0	0	0	0	0	2	4	660	0	5	1	1	1	1	0
689	1	0	0	1	0	0	0	0	0	0	0	0	0	0	0	4	2	384	0	3	1	3	1	1	0
690	1	0	0	1	0	0	0	0	0	0	0	0	0	0	0	10	14	1000	3	2	2	2	2	1	0
691	1	0	0	0	0	0	0	1	0	200	0	1	0	0	0	3	4	516	2	2	2	2	2	1	0
692	1	0	0	0	0	0	0	1	0	0	0	0	2	0	0	2	6	1502	0	5	1	4	2	1	0
693	1	0	0	1	0	0	0	0	0	0	0	0	0	0	0	4	4	309	0	4	1	2	2	1	0
694	1	0	0	1	0	0	0	0	0	0	0	0	0	0	0	2	7	460	2	2	1	3	2	1	0
695	1	0	0	1	0	0	0	0	0	0	0	0	0	0	0	4	4	1179	0	5	1	4	2	1	0
696	1	0	0	1	0	0	0	0	0	0	0	0	0	0	0	12	1	120	5	1	1	2	2	1	0
697	1	0	0	1	0	0	0	0	0	0	0	0	0	0	0	3	6	382	3	2	1	4	2	1	0
698	2	0	0	1	0	0	0	1	0	0	2	1	3	0	0	1	6	1722	2	5	1	4	2	1	0
699	2	0	0	2	0	0	0	0	0	0	0	0	0	0	0	6	4	814	1	4	1	4	2	1	0
700	1	0	0	1	0	0	0	0	0	0	0	0	0	0	0	2	4	620	2	3	1	2	2	1	0
701	1	0	0	1	5	0	0	0	0	0	0	0	0	0	0	9	3	599	1	4	1	4	2	1	0
702	1	0	0	1	0	0	0	0	0	0	0	0	0	0	0	4	7	320	3	2	1	2	2	1	0
703	1	0	0	1	0	0	0	0	0	0	0	0	0	0	0	4	6	320	2	2	1	4	2	1	0
704	1	0	0	0	0	1	0	0	0	0	0	0	0	0	0	4	4	384	2	3	1	2	2	1	1
705	1	0	0	0	0	0	0	0	0	0	0	0	0	0	0	9	12	410	5	2	1	4	2	1	1
706	1	0	0	0	0	1	0	0	0	0	0	0	0	0	0	10	2	1000	4	2	1	1	2	1	1
707	1	0	0	1	0	0	0	0	0	0	0	0	0	0	0	9	4	410	3	2	1	1	2	1	0
708	1	0	0	0	0	1	0	0	0	0	0	0	0	0	0	2	4	300	2	1	1	3	1	1	1
709	1	0	0	0	0	1	0	0	0	0	0	0	0	0	0	1	4	1399	2	5	1	4	2	1	1
710	1	0	0	0	0	1	0	0	0	0	0	0	0	0	0	2	3	709	4	5	1	1	2	1	1
711	1	0	0	1	0	0	0	0	0	0	0	0	0	0	0	9	3	421	5	3	1	4	2	1	1
712	1	0	0	1	0	0	0	0	0	0	0	0	0	0	0	9	4	410	4	2	1	4	2	1	0
713	1	0	0	0	0	1	0	0	0	0	0	0	0	0	0	1	2	1350	1	5	1	1	1	1	1
714	1	0	0	0	0	1	0	0	0	0	0	0	0	0	0	1	4	1350	2	5	1	1	1	1	1
715	1	0	0	0	0	1	0	0	0	0	0	0	0	0	0	2	2	660	1	5	1	1	1	1	1
716	1	0	0	1	10	0	0	0	0	0	0	0	0	0	0	5	6	629	3	5	1	4	2	1	1
717	1	0	0	0	0	1	10	0	0	0	0	0	0	0	0	2	6	709	4	5	1	1	2	1	1
718	1	0	0	0	0	1	0	0	0	0	0	0	0	0	0	9	2	410	5	2	1	4	2	1	0
719	1	0	0	1	10	0	0	0	0	0	0	0	0	0	0	12	2	50	1	5	1	1	1	1	0
720	1	0	0	0	0	1	10	0	0	0	0	0	0	0	0	2	4	540	0	4	1	1	1	1	1
721	1	0	0	0	0	1	10	0	0	0	0	0	0	0	0	2	5	589	4	4	1	1	2	1	1
722	1	0	0	0	0	1	0	0	0	0	0	0	0	0	0	2	5	589	4	4	1	1	2	1	1
723	1	0	0	1	10	0	0	0	0	0	0	0	0	0	0	2	5	620	3	3	1	3	2	1	1
724	1	0	0	1	10	0	0	0	0	0	0	0	0	0	0	9	4	421	5	3	1	1	2	1	0
725	1	0	0	1	5	0	0	0	0	0	0	0	0	0	0	9	6	410	4	2	1	3	1	1	0
726	1	0	0	1	10	0	0	0	0	0	0	0	0	0	0	2	4	589	3	4	1	1	2	1	1
727	1	0	0	0	0	1	0	0	0	0	0	0	0	0	0	2	6	589	3	4	1	1	2	1	1
728	1	0	0	1	0	0	0	0	0	0	0	0	0	0	0	12	1	50	1	5	1	1	1	1	0
729	1	0	0	0	0	0	0	0	0	0	0	0	0	0	0	12	1	50	1	5	1	1	1	1	1
730	1	0	0	1	5	0	0	0	0	0	0	0	0	0	0	12	1	50	1	5	1	1	1	1	0
731	1	0	0	1	10	0	0	0	0	0	0	0	0	0	0	11	5	152	4	1	1	3	2	1	1
732	1	0	0	0	0	1	0	0	0	0	0	0	0	0	0	2	5	620	3	3	1	1	2	1	1
733	1	0	0	0	0	1	10	0	0	0	0	0	0	0	0	2	5	589	3	4	1	1	2	1	1
734	1	0	0	1	0	0	0	0	0	0	0	0	0	0	0	9	3	410	5	2	1	1	2	1	0
735	1	0	0	1	10	0	0	0	0	0	0	0	0	0	0	0	2	489	4	3	1	3	2	1	0
736	1	0	0	1	10	0	0	0	0	0	0	0	0	0	0	11	1	152	5	1	1	3	2	1	0
737	1	0	0	1	10	0	0	0	0	0	0	0	0	0	0	10	1	1000	5	2	1	3	2	1	0
738	1	0	0	1	10	0	0	0	0	0	0	0	0	0	0	7	0	876	1	5	1	1	2	1	0
739	1	1	150	0	0	0	0	0	0	0	0	0	0	0	0	3	6	382	2	2	1	3	2	1	0
740	1	1	100	0	0	0	0	0	0	0	0	0	0	0	0	11	2	152	5	1	1	3	2	1	0
741	1	0	0	1	10	0	0	0	0	0	0	0	0	0	0	11	5	117	2	4	1	3	2	1	0
742	1	0	0	1	10	0	0	0	0	0	0	0	0	0	0	12	7	100	3	3	1	3	2	1	0
743	1	1	150	0	0	0	0	0	0	0	0	0	0	0	0	1	2	1200	2	2	1	1	2	1	1
744	1	0	0	1	10	0	0	0	0	0	0	0	0	0	0	4	5	320	3	2	1	3	2	1	0
745	1	0	0	1	10	0	0	0	0	0	0	0	0	0	0	9	1	421	5	3	1	3	1	1	0
746	1	0	0	0	0	1	10	0	0	0	0	0	0	0	0	4	5	384	3	3	1	1	1	1	1
747	1	0	0	1	5	0	0	0	0	0	0	0	0	0	0	4	6	320	4	2	1	3	1	1	0
748	1	0	0	0	0	0	0	1	0	200	0	0	0	0	0	9	2	922	5	4	1	3	2	1	0
749	1	0	0	1	10	0	0	0	0	0	0	0	0	0	0	12	6	200	3	2	1	3	1	1	1
750	1	0	0	1	6	0	0	0	0	0	0	0	0	0	0	4	4	361	1	5	1	3	2	1	0
751	1	0	0	1	7	0	0	0	0	0	0	0	0	0	0	7	7	409	4	3	1	3	2	1	0
752	2	0	0	1	12	0	0	1	0	300	0	0	0	0	0	1	7	1722	3	5	1	4	2	1	0
753	1	0	0	1	5	0	0	0	0	0	0	0	0	0	0	9	2	410	5	2	1	3	2	1	0
754	1	0	0	1	10	0	0	0	0	0	0	0	0	0	0	10	2	1124	2	3	1	4	2	1	0
755	1	0	0	0	0	0	0	1	0	200	0	0	0	0	0	4	4	518	3	3	1	3	2	1	0
756	1	0	0	1	5	0	0	0	0	0	0	0	0	0	0	4	4	384	3	3	1	1	1	1	0
757	1	0	0	1	10	0	0	0	0	0	0	0	0	0	0	4	6	384	2	3	1	2	2	1	0
758	1	0	0	1	10	0	0	0	0	0	0	0	0	0	0	0	0	449	0	2	1	2	1	1	0
759	1	0	0	1	5	0	0	0	0	0	0	0	0	0	0	4	5	309	3	4	1	4	2	1	0
760	1	0	0	1	10	0	0	0	0	0	0	0	0	0	0	9	6	421	4	3	1	1	2	1	0
761	1	0	0	0	10	0	0	0	0	0	0	0	0	0	0	7	7	876	1	5	1	4	2	1	0
762	1	0	0	0	10	0	0	0	0	0	0	0	0	0	0	0	5	615	2	4	1	4	2	1	0
763	1	0	0	0	0	0	0	1	3	300	0	0	0	0	0	2	6	912	1	4	1	1	2	1	0
764	1	1	150	0	0	0	0	0	0	0	0	0	0	0	0	2	6	709	1	5	1	1	2	1	0
765	1	0	0	1	10	0	0	0	0	0	0	0	0	0	0	1	4	1310	3	4	1	4	1	1	0
766	1	0	0	1	10	0	0	0	0	0	0	0	0	0	0	2	6	589	3	4	1	3	2	1	0
767	1	0	0	1	5	0	0	0	0	0	0	0	0	0	0	1	6	382	3	2	1	2	2	1	0
768	1	0	0	0	0	0	0	1	2	200	0	1	0	0	0	2	3	1002	3	5	1	2	2	1	0
769	1	0	0	1	0	0	0	0	0	0	0	0	0	0	0	4	4	384	3	3	1	2	2	1	0
770	1	0	0	0	0	1	5	0	0	0	0	0	0	0	0	12	2	50	1	5	1	1	1	1	1
771	1	0	0	0	0	1	13	0	0	0	0	0	0	0	0	2	3	460	5	2	1	4	2	1	1
772	1	0	0	0	0	1	10	0	0	0	0	0	0	0	0	12	9	50	1	5	1	1	1	1	1
773	1	0	0	1	10	0	0	0	0	0	0	0	0	0	0	12	4	120	5	1	1	2	2	1	1
774	1	0	0	1	10	0	0	0	0	0	0	0	0	0	0	9	6	599	3	4	1	2	2	1	1
775	1	0	0	1	0	0	0	0	0	0	0	0	0	0	0	7	8	286	3	2	1	2	2	1	0
776	1	0	0	0	0	1	5	0	0	0	0	0	0	0	0	8	2	197	5	1	1	2	2	1	1
777	1	0	0	1	10	0	0	0	0	0	0	0	0	0	0	2	5	589	2	4	1	4	2	1	1
778	1	0	0	0	0	1	8	0	0	0	0	0	0	0	0	9	3	350	2	3	1	2	2	1	1
779	1	0	0	1	10	0	0	0	0	0	0	0	0	0	0	10	5	1000	4	2	1	4	2	1	1
780	1	0	0	1	10	0	0	0	0	0	0	0	0	0	0	4	5	320	3	2	1	4	2	1	1
781	1	0	0	0	10	0	0	0	0	0	0	0	0	0	0	2	4	589	2	4	1	4	2	1	1
782	1	0	0	0	5	0	0	0	0	0	0	0	0	0	0	7	5	546	2	4	1	1	1	1	0
783	1	0	0	1	10	0	0	0	0	0	0	0	0	0	0	10	5	1618	1	4	1	3	2	1	0
784	1	0	0	1	5	0	0	0	0	0	0	0	0	0	0	4	3	309	1	4	1	2	2	1	0
785	1	0	0	1	10	0	0	0	0	0	0	0	0	0	0	1	7	489	4	3	1	4	2	1	0
786	1	0	0	1	10	0	0	0	0	0	0	0	0	0	0	4	2	320	3	2	1	2	1	1	0
787	1	0	0	1	5	0	0	0	0	0	0	0	0	0	0	2	5	460	3	2	1	4	2	1	0
788	1	1	60	0	0	0	0	0	0	0	0	0	0	0	0	10	5	1000	2	1	2	2	2	1	0
789	1	0	0	0	0	0	0	1	0	200	0	1	0	0	0	7	1	420	2	2	2	3	2	1	0
790	2	0	0	2	10	0	0	0	0	0	0	0	0	0	0	11	6	152	4	1	1	4	2	1	0
791	1	0	0	1	10	0	0	0	0	0	0	0	0	0	0	3	6	382	2	2	1	2	2	1	0
792	1	0	0	1	0	0	0	0	0	0	0	0	0	0	0	4	3	320	1	2	1	4	1	1	0
793	1	0	0	0	0	0	0	1	0	200	0	0	0	0	0	7	8	543	5	3	1	4	2	1	0
794	1	0	0	1	5	0	0	0	0	0	0	0	0	0	0	1	6	1399	4	5	1	4	2	1	0
795	1	0	0	1	10	0	0	0	0	0	0	0	0	0	0	8	5	299	4	4	2	3	2	1	0
796	1	0	0	1	8	0	0	0	0	0	0	0	0	0	0	8	3	299	1	4	1	4	2	1	0
797	1	0	0	1	10	0	0	0	0	0	0	0	0	0	0	4	3	384	2	3	1	3	2	1	0
798	1	0	0	1	10	0	0	0	0	0	0	0	0	0	0	3	4	300	2	3	1	2	2	1	0
799	1	0	0	1	10	0	0	0	0	0	0	0	0	0	0	3	3	491	1	4	1	3	2	1	0
800	1	0	0	1	5	0	0	0	0	0	0	0	0	0	0	0	0	1179	0	5	1	4	2	1	0
801	1	0	0	1	5	0	0	0	0	0	0	0	0	0	0	2	2	709	2	5	1	4	2	1	0
802	1	0	0	1	10	0	0	0	0	0	0	0	0	0	0	9	9	410	3	2	1	3	2	1	0
803	1	0	0	0	0	0	0	1	0	400	1	0	0	0	0	10	1	1134	5	2	1	4	2	1	0
804	1	0	0	1	10	0	0	0	0	0	0	0	0	0	0	1	4	1399	3	5	2	4	2	1	0
805	1	0	0	1	10	0	0	0	0	0	0	0	0	0	0	7	4	595	1	4	2	4	2	1	0
806	1	1	100	0	0	0	0	0	0	0	0	0	0	0	0	8	9	300	1	3	2	3	2	1	0
807	1	0	0	0	0	0	0	1	0	300	0	0	0	0	0	7	6	1199	3	5	2	4	2	1	0
808	1	0	0	1	10	0	0	0	0	0	0	0	0	0	0	10	5	879	3	4	1	3	2	1	0
809	1	0	0	1	10	0	0	0	0	0	0	0	0	0	0	8	7	197	5	1	2	3	2	1	0
810	1	0	0	1	10	0	0	0	0	0	0	0	0	0	0	7	9	876	1	5	1	4	2	1	0
811	1	0	0	0	0	0	0	1	2	200	4	1	0	0	0	5	4	1202	2	5	2	2	2	1	0
812	1	1	50	0	0	0	0	0	0	0	0	0	0	0	0	7	4	300	2	3	2	4	2	1	0
813	1	0	0	1	5	0	0	0	0	0	2	0	0	0	0	4	7	400	2	3	2	4	2	1	0
814	1	0	0	1	10	0	0	0	0	0	0	0	0	0	0	3	4	800	2	2	1	2	2	1	0
815	1	0	0	0	0	0	0	1	0	300	0	0	0	0	0	1	5	1102	3	5	1	4	2	1	0
816	1	0	0	1	5	0	0	0	0	0	0	0	0	0	0	4	5	150	2	2	1	4	2	1	0
817	1	0	0	1	10	0	0	0	0	0	0	0	0	0	0	7	6	400	3	3	2	4	2	1	0
818	1	0	0	0	0	1	10	0	0	0	0	0	0	0	0	1	3	679	3	4	1	1	2	1	1
819	1	0	0	1	10	0	0	0	0	0	0	0	0	0	0	6	0	400	2	3	1	1	2	1	0
820	1	0	0	1	10	0	0	0	0	0	0	0	0	0	0	9	3	500	4	2	1	3	2	1	0
821	1	0	0	1	10	0	0	0	0	0	0	0	0	0	0	7	4	800	3	3	1	1	2	1	0
822	1	0	0	1	10	0	0	0	0	0	0	0	0	0	0	9	2	500	5	3	1	1	2	1	0
823	1	0	0	1	10	0	0	0	0	0	0	0	0	0	0	1	2	530	2	5	1	2	1	1	0
824	1	0	0	1	10	0	0	0	0	0	0	0	0	0	0	6	7	419	1	4	1	3	2	1	0
825	1	0	0	1	10	0	0	0	0	0	0	0	0	0	0	1	2	800	4	2	1	1	2	1	0
826	1	0	0	1	10	0	0	0	0	0	0	0	0	0	0	6	5	800	3	3	1	1	2	1	0
827	1	0	0	1	10	0	0	0	0	0	0	0	0	0	0	3	2	159	3	4	1	1	2	1	0
828	1	0	0	1	10	0	0	0	0	0	0	0	0	0	0	3	3	500	2	3	1	3	2	1	0
829	1	0	0	1	10	0	0	0	0	0	0	0	0	0	0	7	5	650	3	3	2	2	2	1	0
830	2	0	0	2	10	0	0	0	0	0	0	0	0	0	0	9	7	97	5	3	1	3	2	1	0
831	1	0	0	1	10	0	0	0	0	0	0	0	0	0	0	2	9	709	4	5	1	1	2	1	0
832	1	0	0	1	10	0	0	0	0	0	0	0	0	0	0	7	3	879	2	5	1	1	2	1	0
833	1	0	0	0	0	0	0	1	0	300	0	0	0	0	0	7	6	634	4	1	2	2	2	1	0
834	1	0	0	1	10	0	0	0	0	0	0	0	0	0	0	3	6	400	5	2	1	4	2	1	0
835	1	0	0	1	10	0	0	0	0	0	0	0	0	0	0	3	4	300	3	2	1	1	1	1	0
836	1	0	0	0	0	0	0	1	0	200	0	0	0	0	0	7	3	702	2	5	1	4	2	1	0
837	1	0	0	1	10	0	0	0	0	0	0	0	0	0	0	6	2	250	2	3	1	1	2	1	0
838	1	0	0	1	6	0	0	0	0	0	0	0	0	0	0	3	4	350	2	3	1	1	1	1	0
839	1	0	0	1	0	0	0	0	0	0	0	0	0	0	0	2	5	500	3	3	1	3	2	1	0
840	1	0	0	1	10	0	0	0	0	0	0	0	0	0	0	9	4	400	5	1	1	4	2	1	0
841	1	0	0	1	10	0	0	0	0	0	0	0	0	0	0	1	5	1379	1	5	1	1	2	1	0
842	1	0	0	1	0	0	0	0	0	0	0	0	0	0	0	1	4	1079	3	4	1	4	2	1	0
843	1	0	0	1	0	0	0	0	0	0	0	0	0	0	0	4	1	200	5	1	1	2	2	1	0
844	1	1	300	0	0	0	0	1	0	0	0	0	0	0	0	1	5	10202	5	5	1	4	2	1	0
845	1	0	0	1	10	0	0	0	0	0	0	0	0	0	0	2	4	589	2	4	1	1	2	1	0
846	1	0	0	1	10	0	0	0	0	0	0	0	0	0	0	9	4	279	5	5	1	4	2	1	0
847	1	0	0	1	10	0	0	0	0	0	0	0	0	0	0	9	3	410	5	2	1	4	2	1	0
848	1	0	0	1	10	0	0	0	0	0	0	0	0	0	0	9	2	200	5	2	1	3	2	1	0
849	1	0	0	1	10	0	0	0	0	0	0	0	0	0	0	11	3	152	5	1	1	4	2	1	0
850	1	0	0	1	0	0	0	0	0	0	0	0	0	0	0	11	1	152	5	1	1	2	2	1	0
851	1	0	0	0	0	0	0	1	0	200	0	0	0	0	0	2	1	594	3	2	1	4	2	1	0
852	2	0	0	2	10	0	0	0	0	0	0	0	0	0	0	9	3	809	5	5	1	4	2	1	0
853	1	0	0	1	10	0	0	0	0	0	0	0	0	0	0	2	3	620	1	3	2	3	2	1	0
854	1	0	0	1	10	0	0	0	0	0	0	0	0	0	0	6	4	550	2	2	1	4	2	1	0
855	1	0	0	0	0	0	0	1	0	200	0	0	0	0	0	7	4	420	2	2	1	4	2	1	0
856	1	0	0	1	10	0	0	0	0	0	0	0	0	0	0	6	4	648	3	3	1	2	2	1	0
857	1	0	0	0	0	0	0	1	0	300	0	1	0	1	0	6	4	782	2	3	1	4	2	1	0
858	1	0	0	1	10	0	0	0	0	0	0	0	0	0	0	2	3	1179	4	5	1	4	2	1	0
859	1	0	0	1	10	0	0	0	0	0	0	0	0	0	0	9	2	809	4	5	1	4	2	1	0
860	1	0	0	1	10	0	0	0	0	0	0	0	0	0	0	11	4	117	1	4	1	4	2	1	0
861	1	0	0	1	10	0	0	0	0	0	0	0	0	0	0	9	4	150	5	1	1	4	2	1	0
862	1	0	0	0	10	0	0	0	0	0	0	0	0	0	0	3	4	382	3	2	1	3	2	1	0
863	1	0	0	1	10	0	0	0	0	0	0	0	0	0	0	3	5	382	2	2	2	2	2	1	0
864	1	0	0	1	10	0	0	0	0	0	0	0	0	0	0	7	3	876	1	5	1	1	2	1	0
865	1	0	0	0	0	0	0	1	0	300	0	1	0	1	0	11	3	372	3	3	1	4	2	1	0
866	1	0	0	1	10	0	0	0	0	0	0	0	0	0	0	1	6	1399	1	5	1	4	2	1	0
867	1	0	0	1	7	0	0	0	0	0	0	0	0	0	0	9	1	410	4	2	1	1	2	1	0
868	1	0	0	1	8	0	0	0	0	0	0	0	0	0	0	7	4	409	3	3	1	2	2	1	0
869	2	1	100	1	10	0	0	0	0	0	0	0	0	0	0	9	3	421	5	3	1	4	2	1	0
870	1	0	0	1	10	0	0	0	0	0	0	0	0	0	0	3	6	491	2	4	2	4	2	1	0
871	1	0	0	0	0	0	0	1	0	200	0	1	0	1	0	3	6	584	1	3	2	4	2	1	0
872	1	0	0	1	0	0	0	0	0	0	0	0	0	0	0	4	9	309	2	4	1	3	2	1	0
873	1	0	0	1	10	0	0	0	0	0	0	0	0	0	0	9	5	410	4	2	1	3	2	1	0
874	1	0	0	1	10	0	0	0	0	0	0	0	0	0	0	3	2	329	2	5	1	1	2	1	0
875	1	0	0	1	10	0	0	0	0	0	0	0	0	0	0	4	6	200	2	2	2	2	2	1	0
876	1	0	0	1	5	0	0	0	0	0	0	0	0	0	0	11	2	117	2	5	2	2	2	1	0
877	1	0	0	1	10	0	0	0	0	0	0	0	0	0	0	5	3	1060	2	5	1	4	1	1	0
878	1	0	0	0	0	0	0	1	0	200	0	1	0	0	0	2	4	1402	2	5	1	4	2	1	0
879	1	1	300	0	0	0	0	1	0	0	0	0	0	0	0	5	3	1418	2	4	1	1	2	1	0
880	1	0	0	1	10	0	0	0	0	0	0	0	0	0	0	7	4	400	3	2	1	1	2	1	0
881	1	0	0	1	10	0	0	0	0	0	0	0	0	0	0	2	3	500	1	3	1	1	1	1	0
882	1	0	0	1	10	0	0	0	0	0	0	0	0	0	0	12	5	279	3	4	1	1	2	1	0
883	1	0	0	0	0	1	0	0	0	0	0	0	0	0	0	1	4	379	2	5	1	1	2	1	1
884	1	0	0	0	0	0	0	1	0	200	2	1	0	0	0	3	4	902	4	4	1	4	2	1	0
885	1	0	0	1	15	0	0	0	0	0	0	0	0	0	0	2	5	630	4	5	1	4	1	1	0
886	1	0	0	1	10	0	0	0	0	0	0	0	0	0	0	0	5	550	2	3	1	4	2	1	0
887	1	0	0	1	10	0	0	0	0	0	0	0	0	0	0	9	2	250	5	2	1	4	2	1	0
888	1	0	0	1	15	0	0	0	0	0	0	0	0	0	0	9	8	140	5	1	1	4	2	1	0
889	1	0	0	1	15	0	0	0	0	0	0	0	0	0	0	2	5	374	3	3	1	2	2	1	0
890	1	0	0	0	0	0	0	1	0	400	4	1	0	0	0	2	4	902	5	4	1	4	2	1	0
891	1	0	0	1	15	0	0	0	0	0	0	0	0	0	0	9	2	72	5	2	1	4	2	1	0
892	1	0	0	1	15	0	0	0	0	0	0	0	0	0	0	6	5	500	3	3	1	1	2	1	0
893	1	0	0	0	0	1	10	0	0	0	0	0	0	0	0	2	5	650	3	3	1	2	2	1	1
894	1	0	0	1	15	0	0	0	0	0	0	0	0	0	0	3	4	500	4	2	2	4	2	1	0
895	1	0	0	0	0	1	12	0	0	0	0	0	0	0	0	1	5	1079	4	5	1	1	2	1	1
896	2	0	0	2	5	0	0	0	0	0	0	0	0	0	0	4	4	250	1	2	1	2	2	1	0
897	1	0	0	1	15	0	0	0	0	0	0	0	0	0	0	9	3	400	5	2	1	4	2	1	1
898	1	0	0	1	15	0	0	0	0	0	0	0	0	0	0	7	6	450	4	2	1	4	2	1	0
899	1	0	0	0	0	1	10	0	0	0	0	0	0	0	0	7	3	876	2	5	1	4	2	1	1
900	1	0	0	1	15	0	0	0	0	0	0	0	0	0	0	9	2	629	5	5	1	1	2	1	1
901	1	0	0	1	0	0	0	0	0	0	0	0	0	0	0	2	4	480	3	5	1	4	1	1	0
902	1	0	0	1	10	0	0	0	0	0	0	0	0	0	0	3	4	300	4	3	1	3	2	1	0
903	1	0	0	1	10	0	0	0	0	0	0	0	0	0	0	8	4	300	3	2	1	3	2	1	0
904	1	0	0	1	15	0	0	0	0	0	0	0	0	0	0	9	6	500	5	3	1	4	2	1	0
905	1	0	0	1	10	0	0	0	0	0	0	0	0	0	0	2	5	179	5	4	1	2	2	1	0
906	1	0	0	1	10	0	0	0	0	0	0	0	0	0	0	9	6	229	4	4	1	3	2	1	0
907	1	0	0	1	10	0	0	0	0	0	0	0	0	0	0	2	4	430	2	4	1	2	1	1	0
908	1	0	0	1	10	0	0	0	0	0	0	0	0	0	0	3	5	450	3	2	1	2	2	1	0
909	1	0	0	1	5	0	0	0	0	0	0	0	0	0	0	12	4	120	1	5	1	1	1	1	0
910	1	0	0	1	5	0	0	0	0	0	0	0	0	0	0	8	5	200	3	2	1	2	2	1	0
911	1	0	0	1	10	0	0	0	0	0	0	0	0	0	0	9	6	400	5	2	2	4	2	1	0
912	1	0	0	1	15	0	0	0	0	0	0	0	0	0	0	1	8	879	3	5	1	4	2	1	0
913	1	0	0	0	0	0	0	1	0	300	0	0	0	0	0	4	5	1202	4	5	2	4	2	1	0
914	1	0	0	1	5	0	0	0	0	0	0	0	0	0	0	4	3	400	5	2	1	3	2	1	0
915	1	0	0	1	10	0	0	0	0	0	0	0	0	0	0	3	4	500	3	2	1	3	2	1	0
916	1	1	150	0	0	0	0	0	0	0	0	0	0	0	0	12	5	180	1	5	1	3	1	1	0
917	1	0	0	1	0	0	0	0	0	0	0	0	0	0	0	8	5	250	3	1	2	4	2	1	0
918	2	1	0	1	5	0	0	0	0	0	0	0	0	0	0	4	4	493		3	2	3	2	2	0
919	1	0	0	1	10	0	0	0	0	0	0	0	0	0	0	3	6	491	3	4	1	1	2	1	0
920	1	0	0	1	10	0	0	0	0	0	0	0	0	0	0	2	5	579	3	4	1	1	2	1	0
921	1	0	0	1	13	0	0	0	0	0	0	0	0	0	0	7	7	409	4	3	1	4	2	1	0
922	1	0	0	1	5	0	0	0	0	0	0	0	0	0	0	3	6	350	4	3	1	2	2	1	0
923	1	0	0	1	10	0	0	0	0	0	0	0	0	0	0	7	7	595	4	4	1	4	2	1	0
924	1	0	0	1	5	0	0	0	0	0	0	0	0	0	0	3	5	491	3	4	2	2	2	1	0
925	1	1	150	0	0	0	0	0	0	0	0	0	0	0	0	7	5	409	3	3	1	4	2	1	0
926	1	0	0	1	10	0	0	0	0	0	0	0	0	0	0	2	6	589	4	4	1	3	2	1	0
927	1	0	0	1	5	0	0	0	0	0	0	0	0	0	0	3	5	450	3	3	1	2	2	1	0
928	1	0	0	1	5	0	0	0	0	0	0	0	0	0	0	2	4	379	3	4	1	2	2	1	0
929	1	0	0	1	5	0	0	0	0	0	0	0	0	0	0	3	5	382	3	2	1	3	2	1	0
930	1	0	0	1	5	0	0	0	0	0	0	0	0	0	0	1	4	529	3	5	1	3	2	1	0
931	1	0	0	1	10	0	0	0	0	0	0	0	0	0	0	6	6	479	3	4	1	3	2	1	0
932	1	0	0	1	5	0	0	0	0	0	0	0	0	0	0	9	5	410	4	2	2	2	2	1	0
933	1	0	0	1	5	0	0	0	0	0	0	0	0	0	0	3	5	382	4	2	1	3	2	1	0
934	1	0	0	1	5	0	0	0	0	0	0	0	0	0	0	3	5	279	2	4	1	3	2	1	0
935	1	0	0	1	30	0	0	0	0	0	0	0	0	0	0	3	5	491	3	4	1	4	2	1	0
936	1	0	0	0	0	0	0	1	0	300	0	0	0	0	0	1	4	1682	3	4	1	4	2	1	0
937	1	0	0	0	0	0	0	1	0	400	0	0	0	0	0	3	5	814	3	4	2	2	2	1	0
938	1	0	0	1	5	0	0	0	0	0	0	0	0	0	0	4	4	384	2	3	2	2	2	1	0
939	1	0	0	1	10	0	0	0	0	0	0	0	0	0	0	3	4	1179	0	5	2	4	2	1	0
940	1	0	0	1	5	0	0	0	0	0	0	0	0	0	0	9	4	150	5	1	2	4	2	1	0
941	2	1	0	1	5	0	0	0	0	0	0	0	0	0	0	1	4	1399	4	5	2	2	2	1	0
942	1	0	0	1	10	0	0	0	0	0	0	0	0	0	0	4	3	493	2	2	2	3	2	1	0
943	1	0	0	1	30	0	0	0	0	0	0	0	0	0	0	0	0	1179	0	5	1	4	2	1	0
944	1	0	0	1	5	0	0	0	0	0	0	0	0	0	0	4	5	384	3	3	1	2	2	1	0
945	1	0	0	1	5	0	0	0	0	0	0	0	0	0	0	11	4	238	2	3	2	3	2	1	0
946	1	0	0	1	5	0	0	0	0	0	0	0	0	0	0	1	4	1399	2	5	2	4	2	1	0
947	1	1	200	0	0	0	0	1	0	0	0	0	0	0	0	6	7	782	4	3	1	1	2	1	0
948	1	0	0	1	5	0	0	0	0	0	0	0	0	0	0	4	5	384	2	3	1	2	2	1	0
949	1	0	0	1	10	0	0	0	0	0	0	0	0	0	0	7	4	300		2	2	2	2	1	0
950	2	0	0	1	10	0	0	1	0	0	0	0	0	0	0	3	10	584	4	3	2	4	2	1	0
951	1	0	0	1	5	0	0	0	0	0	0	0	0	0	0	4	5	449	3	2	2	2	2	1	0
952	1	0	0	1	5	0	0	0	0	0	0	0	0	0	0	4	2	200	3	3	1	2	2	1	0
953	1	0	0	1	0	0	0	0	0	0	0	0	0	0	0	4	6	320	2	2	2	3	2	1	0
954	1	0	0	1	5	0	0	0	0	0	0	0	0	0	0	4	6	309	3	4	1	3	2	1	0
955	1	0	0	1	0	0	0	0	0	0	0	0	0	0	0	11	5	152	3	2	1	4	2	1	0
956	1	0	0	1	5	0	0	0	0	0	0	0	0	0	0	7	6	300	3	1	1	3	2	1	0
957	1	0	0	1	10	0	0	0	0	0	0	0	0	0	0	11	7	152	4	1	1	2	2	1	0
958	1	0	0	1	5	0	0	0	0	0	0	0	0	0	0	3	7	450	3	3	1	2	2	1	0
959	1	0	0	1	6	0	0	0	0	0	0	0	0	0	0	8	7	222	2	2	1	4	2	1	0
960	1	0	0	1	5	0	0	0	0	0	0	0	0	0	0	2	7	589	4	4	1	2	2	1	0
961	1	0	0	0	0	0	0	1	0	200	0	0	0	0	0	3	4	850	3	5	1	4	2	1	0
962	1	0	0	1	10	0	0	0	0	0	0	0	0	0	0	4	4	320	4	2	1	4	2	1	0
963	1	0	0	1	5	0	0	0	0	0	0	0	0	0	0	7	3	493	5	2	2	3	2	1	0
964	1	0	0	1	5	0	0	0	0	0	0	0	0	0	0	11	7	152	5	1	1	2	2	1	0
965	1	0	0	1	0	0	0	0	0	0	0	0	0	0	0	4	6	384	4	3	1	3	2	1	0
966	1	0	0	1	10	0	0	0	0	0	0	0	0	0	0	1	5	1399	3	5	1	4	2	1	0
967	1	0	0	1	10	0	0	0	0	0	0	0	0	0	0	11	3	150	4	1	1	4	2	1	0
968	1	0	0	1	5	0	0	0	0	0	0	0	0	0	0	11	1	100	5	1	1	3	1	1	0
969	1	0	0	1	5	0	0	0	0	0	0	0	0	0	0	8	5	197	5	1	2	2	2	1	0
970	1	0	0	1	5	0	0	0	0	0	0	0	0	0	0	0	0	493	0	2	2	3	2	1	0
971	1	0	0	1	10	0	0	0	0	0	0	0	0	0	0	3	4	679	4	4	1	2	2	1	0
972	1	0	0	1	10	0	0	0	0	0	0	0	0	0	0	7	5	546	3	4	1	1	1	1	0
973	1	0	0	1	30	0	0	0	0	0	0	0	0	0	0	6	6	550	4	2	1	4	2	1	0
974	1	0	0	1	5	0	0	0	0	0	0	0	0	0	0	4	6	320	4	2	2	3	1	1	0
975	1	0	0	1	5	0	0	0	0	0	0	0	0	0	0	7	6	595	3	4	2	2	2	1	0
976	1	0	0	1	10	0	0	0	0	0	0	0	0	0	0	4	4	449		3	2	2	2	1	0
977	1	0	0	1	10	0	0	0	0	0	0	0	0	0	0	7	4	493		2	2	3	2	1	0
978	1	0	0	1	5	0	0	0	0	0	0	0	0	0	0	7	2	409	4	3	2	2	2	1	0
979	1	0	0	1	5	0	0	0	0	0	0	0	0	0	0	9	2	150	5	1	2	2	2	1	0
980	1	0	0	1	5	0	0	0	0	0	0	0	0	0	0	4	4	298	4	1	1	2	2	1	0
981	1	0	0	1	0	0	0	0	0	0	0	0	0	0	0	11	7	152	3	2	2	2	1	1	0
982	1	0	0	1	5	0	0	0	0	0	0	0	0	0	0	7	5	409	3	3	2	2	2	1	0
983	1	0	0	1	5	0	0	0	0	0	0	0	0	0	0	11	8	152	1	1	2	2	2	1	0
984	1	0	0	1	10	0	0	0	0	0	0	0	0	0	0	9	2	410	5	2	1	3	2	1	0
985	1	0	0	1	5	0	0	0	0	0	0	0	0	0	0	8	4	300		1	1	3	2	1	0
986	1	0	0	1	10	0	0	0	0	0	0	0	0	0	0	11	4	152	5	1	1	4	2	1	0
987	1	0	0	1	5	0	0	0	0	0	0	0	0	0	0	6	8	814	3	4	2	2	2	1	0
988	2	1	0	1	0	0	0	0	0	0	0	0	0	0	0	4	5	320	3	2	1	3	2	1	0
989	1	0	0	1	10	0	0	0	0	0	0	0	0	0	0	3	6	491	3	4	1	4	2	1	0
990	1	0	0	1	10	0	0	0	0	0	3	0	0	0	0	7	6	300	4	3	1	3	1	1	0
991	1	0	0	1	10	0	0	0	0	0	0	0	0	0	0	9	2	100	4	3	1	4	2	1	0
992	1	0	0	1	5	0	0	0	0	0	0	0	0	0	0	4	4	384	4	3	1	3	1	1	0
993	1	0	0	1	10	0	0	0	0	0	0	0	0	0	0	9	1	379	5	4	1	4	2	1	0
994	1	0	0	0	0	0	0	1	2	200	0	1	0	1	0	2	5	912	4	4	1	2	2	1	0
995	1	0	0	1	0	0	0	0	0	0	0	0	0	0	0	4	3	320	4	2	1	2	2	1	0
996	1	0	0	1	6	0	0	0	0	0	0	0	0	0	0	4	4	320	3	2	1	2	2	1	0
997	1	0	0	1	5	0	0	0	0	0	0	0	0	0	0	3	6	450	3	3	1	2	2	1	0
998	1	0	0	1	5	0	0	0	0	0	0	0	0	0	0	7	6	215	4	1	1	2	2	1	0
999	1	0	0	1	5	0	0	0	0	0	0	0	0	0	0	6	2	899	1	5	1	2	2	1	0
1000	1	0	0	1	10	0	0	0	0	0	0	0	0	0	0	3	7	450	3	3	1	2	2	1	0
1001	1	0	0	1	6	0	0	0	0	0	0	0	0	0	0	12	1	479	4	4	1	2	2	1	0
1002	1	1	50	0	0	0	0	0	0	0	1	0	0	0	0	3	4	300	2	3	1	3	1	1	0
1003	1	0	0	1	5	0	0	0	0	0	0	0	0	0	0	4	5	320	3	2	2	2	2	1	0
1004	1	0	0	1	10	0	0	0	0	0	0	0	0	0	0	6	5	500	3	2	2	2	1	1	0
1005	1	0	0	1	10	0	0	0	0	0	0	0	0	0	0	11	2	200	5	2	1	4	2	1	0
1006	1	0	0	1	5	0	0	0	0	0	0	0	0	0	0	7	1	179	3	5	1	4	2	1	0
1007	1	0	0	0	0	0	0	1	3	300	4	1	0	1	0	12	5	334	2	3	1	3	2	1	0
1008	1	0	0	1	0	0	0	0	0	0	0	0	0	0	0	3	2	442	3	4	1	2	1	1	0
1009	1	0	0	1	0	0	0	0	0	0	0	0	0	0	0	3	1	491	2	4	1	3	2	1	0
1010	1	0	0	1	10	0	0	0	0	0	0	0	0	0	0	4	4	320	3	2	1	3	2	1	0
1011	1	0	0	0	0	0	0	1	2	200	0	1	0	0	0	1	5	1722	3	5	2	2	2	1	0
1012	2	1	100	0	0	0	0	1	0	200	0	1	0	0	0	6	5	1222	3	5	1	2	2	1	0
1013	1	1	150	0	0	0	0	0	0	0	0	0	0	0	0	7	4	150	3	3	2	4	2	1	0
1014	1	0	0	1	10	0	0	0	0	0	0	0	0	0	0	4	6	384	3	3	1	2	2	1	0
1015	1	0	0	0	0	0	0	1	0	150	0	1	0	0	0	4	5	374	4	2	2	4	2	1	0
1016	1	0	0	0	0	0	0	1	2	200	0	1	0	0	0	4	3	454	2	2	1	2	2	1	0
1017	1	0	0	1	5	0	0	0	0	0	0	0	0	0	0	7	6	300	3	3	1	2	2	1	0
1018	1	0	0	1	10	0	0	0	0	0	0	0	0	0	0	9	5	70	5	1	1	4	2	1	0
1019	1	0	0	1	0	0	0	0	0	0	0	0	0	0	0	4	5	320	4	2	1	2	2	1	0
1020	1	0	0	1	0	0	0	0	0	0	0	0	0	0	0	4	6	298	3	1	1	2	2	1	0
1021	1	0	0	1	0	0	0	0	0	0	0	0	0	0	0	8	5	197	3	1	1	2	2	1	0
1022	1	0	0	1	5	0	0	0	0	0	0	0	0	0	0	9	6	150	5	1	2	2	2	1	0
1023	1	0	0	0	0	0	0	1	0	200	0	1	0	0	0	11	3	286	4	1	1	2	2	1	0
1024	1	0	0	0	0	0	0	1	0	150	0	0	0	0	0	10	2	1134	5	2	1	4	2	1	0
1025	1	0	0	1	5	0	0	0	0	0	0	0	0	0	0	7	5	200	3	3	2	2	2	1	0
1026	1	0	0	1	5	0	0	0	0	0	0	0	0	0	0	4	4	384	2	3	2	2	2	1	0
1027	1	0	0	1	5	0	0	0	0	0	0	0	0	0	0	3	5	491	3	4	1	2	2	1	0
1028	1	1	150	0	0	0	0	0	0	0	0	0	0	0	0	7	5	595	3	4	2	2	2	1	0
1029	1	0	0	1	5	0	0	0	0	0	0	0	0	0	0	4	4	384	2	3	1	2	2	1	0
1030	1	0	0	1	5	0	0	0	0	0	0	0	0	0	0	7	6	286	4	2	1	2	2	1	0
1031	1	1	100	0	0	0	0	0	0	0	0	0	0	0	0	2	5	709	2	5	1	2	2	1	0
1032	1	0	0	1	0	0	0	0	0	0	0	0	0	0	0	5	5	800	3	2	1	1	2	1	0
1033	1	1	50	0	0	0	0	0	0	0	0	0	0	0	0	3	2	450	2	3	2	2	2	1	0
1034	1	0	0	1	6	0	0	0	0	0	0	0	0	0	0	1	5	1399	2	5	1	2	2	1	0
1035	1	0	0	1	10	0	0	0	0	0	0	0	0	0	0	9	7	410	5	2	1	3	2	1	0
1036	1	0	0	1	0	0	0	0	0	0	0	0	0	0	0	5	4	1060	2	5	1	4	1	1	0
1037	1	0	0	1	0	0	0	0	0	0	0	0	0	0	0	10	7	1776	1	5	1	4	2	1	0
1038	1	0	0	1	0	0	0	0	0	0	0	0	0	0	0	1	5	1399	3	5	1	4	2	1	0
1039	1	0	0	1	0	0	0	0	0	0	0	0	0	0	0	4	7	600	4	2	1	2	2	1	0
1040	1	0	0	0	0	0	0	1	2	200	0	1	0	0	0	2	2	634	3	2	1	4	2	1	0
1041	1	0	0	0	0	0	0	1	2	200	0	0	0	0	0	8	3	634	5	1	1	4	2	1	0
1042	1	0	0	0	0	0	0	1	3	300	0	0	0	0	0	10	2	1134	4	2	1	4	2	1	0
1043	1	0	0	1	0	0	0	0	0	0	0	0	0	0	0	4	2	250	2	2	1	4	2	1	0
1044	1	1	80	0	0	0	0	0	0	0	0	0	0	0	0	8	7	279	2	4	1	3	2	1	0
1045	1	0	0	1	0	0	0	0	0	0	0	0	0	0	0	9	4	400	4	2	1	4	2	1	0
1046	1	0	0	1	15	0	0	0	0	0	0	0	0	0	0	7	6	500	3	2	1	4	2	1	0
1047	1	0	0	1	5	0	0	0	0	0	0	0	0	0	0	5	7	400	3	3	1	4	2	1	0
1048	1	1	80	0	0	0	0	0	0	0	0	0	0	0	0	4	8	300	3	1	1	2	2	1	0
1049	1	0	0	1	10	0	0	0	0	0	0	0	0	0	0	7	6	879	2	5	1	1	2	1	0
1050	1	1	50	0	0	0	0	0	0	0	0	0	0	0	0	11	2	120	4	1	1	4	2	1	0
1051	1	0	0	1	10	0	0	0	0	0	0	0	0	0	0	9	3	300	5	2	1	4	2	1	0
1052	1	1	100	0	0	0	0	0	0	0	0	0	0	0	0	10	2	300	2	3	1	4	2	1	0
1053	2	0	0	1	0	0	0	1	2	200	0	1	0	1	0	12	4	534	5	3	1	1	2	1	0
1054	1	0	0	1	8	0	0	0	0	0	0	0	0	0	0	4	6	400	4	2	1	4	2	1	0
1055	1	0	0	1	5	0	0	0	0	0	0	0	0	0	0	11	2	300	5	1	1	4	2	3	0
1056	1	0	0	1	5	0	0	0	0	0	0	0	0	0	0	9	5	150	5	1	1	3	2	3	0
1057	1	0	0	1	6	0	0	0	0	0	0	0	0	0	0	2	1	579	2	4	1	2	2	3	0
1058	1	0	0	1	15	0	0	0	0	0	0	0	0	0	0	8	4	400	3	1	2	4	2	3	0
1059	1	0	0	1	0	0	0	0	0	0	0	0	0	0	0	3	4	500	5	1	2	2	2	3	0
1060	1	1	50	0	0	0	0	0	0	0	0	0	0	0	0	2	2	620	3	3	2	4	2	3	0
1061	1	0	0	1	0	0	0	0	0	0	0	0	0	0	0	3	6	500	4	1	2	2	2	3	0
1062	1	1	50	0	0	0	0	0	0	0	0	0	0	0	0	4	2	312	2	5	1	4	1	3	0
1063	1	0	0	1	10	0	0	0	0	0	0	0	0	0	0	3	3	450	2	3	1	2	2	3	0
1064	1	0	0	1	5	0	0	0	0	0	0	0	0	0	0	6	4	814	2	4	1	1	2	3	0
1065	1	0	0	1	6	0	0	0	0	0	0	0	0	0	0	7	7	595	2	4	1	4	2	3	0
1066	1	0	0	1	5	0	0	0	0	0	0	0	0	0	0	2	13	390	5	1	1	3	2	3	0
1067	1	0	0	1	8	0	0	0	0	0	0	0	0	0	0	4	7	200	2	2	1	2	2	3	0
1068	1	0	0	1	10	0	0	0	0	0	0	0	0	0	0	4	2	320	3	2	1	4	2	3	0
1069	1	0	0	1	10	0	0	0	0	0	0	0	0	0	0	1	3	1399	1	5	2	4	2	3	0
1070	1	0	0	1	0	0	0	0	0	0	0	0	0	0	0	4	9	300	2	1	2	4	2	3	0
1071	1	0	0	1	5	0	0	0	0	0	0	0	0	0	0	8	4	79	2	4	1	3	2	3	0
1072	1	0	0	1	5	0	0	0	0	0	0	0	0	0	0	2	3	179	4	5	1	4	2	3	0
1073	1	1	0	0	0	0	0	0	0	0	0	0	0	0	0	9	4	599	2	4	1	2	2	3	0
1074	1	0	0	1	10	0	0	0	0	0	0	0	0	0	0	11	1	152	2	2	2	2	2	3	0
1075	1	0	0	1	0	0	0	0	0	0	0	0	0	0	0	8	3	1179	4	5	1	4	2	3	0
1076	1	1	150	0	0	0	0	0	0	0	0	0	0	0	0	1	8	1399	2	5	1	4	2	3	0
1077	2	0	0	2	5	0	0	0	0	0	0	0	0	0	0	8	8	300	2	3	1	2	2	3	0
1078	1	0	0	1	0	0	0	0	0	0	0	0	0	0	0	0	4	615	2	4	1	1	2	3	0
1079	1	0	0	1	5	0	0	0	0	0	0	0	0	0	0	9	4	120	5	2	1	2	2	3	0
1080	1	0	0	1	0	0	0	0	0	0	0	0	0	0	0	0	0	300	0	1	1	3	2	3	0
1081	1	0	0	1	10	0	0	0	0	0	0	0	0	0	0	4	7	200	4	2	2	2	2	3	0
1082	1	1	50	0	0	0	0	0	0	0	0	0	0	0	0	11	4	29	3	5	1	2	2	3	0
1083	1	0	0	1	10	0	0	0	0	0	0	0	0	0	0	1	4	630	2	5	2	2	1	3	0
1084	1	0	0	1	0	0	0	0	0	0	0	0	0	0	0	11	4	110	4	2	1	2	2	3	0
1085	1	0	0	1	10	0	0	0	0	0	0	0	0	0	0	4	5	50	2	2	1	2	2	3	0
1086	1	0	0	1	0	0	0	0	0	0	0	0	0	0	0	4	5	150	2	3	2	2	2	3	0
1087	1	0	0	1	0	0	0	0	0	0	0	0	0	0	0	6	7	120	4	3	2	2	2	3	0
1088	1	0	0	1	10	0	0	0	0	0	0	0	0	0	0	2	5	479	3	4	1	3	2	3	0
1089	1	0	0	1	10	0	0	0	0	0	0	0	0	0	0	11	2	50	5	1	1	4	2	3	0
1090	1	0	0	1	10	0	0	0	0	0	0	0	0	0	0	3	8	450	3	3	1	2	2	3	0
1091	1	1	100	0	0	0	0	0	0	0	0	0	0	0	0	9	2	80	5	1	1	2	2	3	0
1092	1	0	0	1	10	0	0	0	0	0	0	0	0	0	0	4	8	150	5	1	1	3	2	3	0
1093	1	0	0	1	10	0	0	0	0	0	0	0	0	0	0	0	0	449	0	2	1	2	2	2	0
1094	1	0	0	1	5	0	0	0	0	0	0	0	0	0	0	2	5	1079	3	4	2	4	2	2	0
1095	1	0	0	1	10	0	0	0	0	0	0	0	0	0	0	7	7	500	3	1	1	4	2	2	0
1096	1	0	0	1	0	0	0	0	0	0	0	0	0	0	0	4	2	300	2	3	1	1	1	2	0
1097	1	0	0	0	0	0	0	1	2	200	0	1	0	1	0	1	4	1402	2	5	1	4	2	2	0
1098	1	1	150	0	0	0	0	0	0	0	0	0	0	0	0	7	6	500	2	1	1	4	2	2	0
1099	1	0	0	1	10	0	0	0	0	0	0	0	0	0	0	7	6	400	2	3	1	4	2	2	0
1100	1	1	150	0	0	0	0	0	0	0	0	0	0	0	0	1	5	1330	3	5	1	4	1	2	0
1101	1	0	0	1	10	0	0	0	0	0	0	0	0	0	0	9	3	700	5	3	1	4	2	2	0
1102	1	0	0	1	10	0	0	0	0	0	0	0	0	0	0	2	7	500	3	3	1	2	2	2	0
1103	1	0	0	1	5	0	0	0	0	0	0	0	0	0	0	3	9	400	3	2	1	2	2	2	0
1104	1	0	0	1	10	0	0	0	0	0	0	0	0	0	0	7	6	400	2	3	1	2	2	2	0
1105	1	0	0	1	10	0	0	0	0	0	0	0	0	0	0	10	7	1000	3	1	2	4	2	2	0
1106	1	0	0	1	10	0	0	0	0	0	0	0	0	0	0	4	7	100	1	2	1	2	2	2	0
1107	1	1	150	0	0	0	0	0	0	0	0	0	0	0	0	1	3	930	3	5	1	4	1	2	0
1108	1	0	0	1	10	0	0	0	0	0	0	0	0	0	0	4	6	350	2	3	1	2	2	2	0
1109	1	0	0	1	10	0	0	0	0	0	0	0	0	0	0	1	4	1600	3	3	1	4	2	2	0
1110	1	0	0	1	10	0	0	0	0	0	0	0	0	0	0	3	6	750	3	2	1	4	2	2	0
1111	1	0	0	1	10	0	0	0	0	0	0	0	0	0	0	2	6	210	3	3	1	4	2	2	0
1112	1	0	0	1	10	0	0	0	0	0	0	0	0	0	0	9	2	350	5	3	1	4	2	2	0
1113	1	0	0	1	10	0	0	0	0	0	0	0	0	0	0	7	4	350	2	3	2	4	2	2	0
1114	1	1	80	0	0	0	0	0	0	0	0	0	0	0	0	2	2	400	3	2	1	3	2	2	0
1115	1	0	0	1	10	0	0	0	0	0	0	0	0	0	0	9	3	679	4	4	1	4	2	2	0
1116	1	0	0	0	0	0	0	1	0	200	0	1	0	0	0	1	5	802	3	5	1	4	2	2	0
1117	1	0	0	0	0	0	0	1	2	200	0	1	0	1	0	2	4	952	3	4	1	4	2	2	0
1118	1	0	0	0	0	0	0	1	0	200	0	1	0	0	0	2	6	834	3	3	1	4	2	2	0
1119	1	1	100	0	0	0	0	0	0	0	0	0	0	0	0	9	4	630	5	4	2	4	1	2	0
1120	1	0	0	1	10	0	0	0	0	0	0	0	0	0	0	6	4	900	3	2	2	4	2	2	0
1121	1	0	0	1	10	0	0	0	0	0	0	0	0	0	0	2	6	500	3	2	1	3	2	2	0
1122	1	0	0	1	5	0	0	0	0	0	0	0	0	0	0	11	4	150	5	1	2	2	2	2	0
1123	1	0	0	1	0	0	0	0	0	0	0	0	0	0	0	4	7	100	2	3	2	3	2	2	0
1124	1	0	0	1	0	0	0	0	0	0	0	0	0	0	0	2	4	579	2	4	1	4	2	2	0
1125	1	0	0	1	0	0	0	0	0	0	0	0	0	0	0	1	7	730	1	5	1	2	1	2	0
1126	1	0	0	1	150	0	0	0	0	0	0	0	0	0	0	1	3	1350	3	5	1	1	1	2	0
1127	1	0	0	1	0	0	0	0	0	0	0	0	0	0	0	7	2	200	2	1	1	4	1	2	0
1128	1	1	0	0	0	0	0	0	0	0	0	0	0	0	0	9	2	400	5	2	1	2	2	2	0
1129	1	0	0	1	0	0	0	0	0	0	0	0	0	0	0	4	7	100	4	1	1	3	2	2	0
1130	1	1	0	0	0	0	0	0	0	0	0	0	0	0	0	7	4	830	2	4	1	1	1	2	0
1131	1	0	0	1	0	0	0	0	0	0	0	0	0	0	0	2	6	500	3	2	1	2	2	2	0
1132	1	0	0	1	0	0	0	0	0	0	0	0	0	0	0	3	6	491	4	4	1	2	2	2	0
1133	1	0	0	1	0	0	0	0	0	0	0	0	0	0	0	1	3	1179	2	5	1	4	2	2	0
1134	1	1	0	0	0	0	0	0	0	0	0	0	0	0	0	1	4	17830	2	5	1	4	1	2	0
1135	1	0	0	1	0	0	0	0	0	0	0	0	0	0	0	6	6	496	2	2	1	3	1	2	0
1136	1	0	0	1	0	0	0	0	0	0	0	0	0	0	0	2	6	400	2	3	2	3	2	2	0
1137	1	0	0	1	0	0	0	0	0	0	0	0	0	0	0	7	4	340	3	3	1	4	2	2	0
1138	1	0	0	1	0	0	0	0	0	0	0	0	0	0	0	9	3	299	5	5	1	1	2	2	0
1139	1	0	0	1	0	0	0	0	0	0	0	0	0	0	0	2	5	1030	2	5	1	4	1	2	0
1140	1	0	0	1	0	0	0	0	0	0	0	0	0	0	0	3	3	300	5	3	1	4	2	2	0
1141	1	0	0	1	5	0	0	0	0	0	0	0	0	0	0	4	7	830	2	2	2	3	2	2	0
1142	1	0	0	1	5	0	0	0	0	0	0	0	0	0	0	8	6	920	1	2	2	2	2	2	0
1143	1	0	0	1	5	0	0	0	0	0	0	0	0	0	0	8	8	179	1	4	2	3	2	2	0
1144	1	0	0	1	0	0	0	0	0	0	0	0	0	0	0	2	4	330	2	4	1	3	1	2	0
1145	1	0	0	1	0	0	0	0	0	0	0	0	0	0	0	8	12	500	2	2	2	2	2	2	0
