# Supplementary material for: Survey of socio-economic and contextual factors of households׳ energy consumption
Source: Data Brief. 2015 Sep 26;5:327–32. doi: 10.1016/j.dib.2015.09.007 (PMC4602358; doi:10.1016/j.dib.2015.09.007)
Supplement: Supplementary file 3 — Supplementary material [file mmc3.xlsx]

## Sheet: Codification 
Codification of questionnaire
QUESTION	CODE	LABEL		QUESTION	CODE	LABEL
Household activity	1	Framework (Superior, means ...)		Governorate	1	Tunis ville
	2	Officer (Other than setting, office clerk, teacher ...)			1	Ariana
	3	Technician and skilled worker (Infirmier, Driver, Technical Assistant, ....)			1	Ezzahra
	4	Worker and daily (Laborer, unskilled ...)			1	EL Mourouj
	5	Liberal professions (doctor, lawyer ....)			1	Kram
	6	Industrial and craftsmen (Patron in industry or craft, mechanic ....)			1	Bardo
	7	Trade and small services (Merchant, hairdresser, director of private school ...)			1	Manouba
	8	Farmer (Farmer or Fisherman)			1	ML Bourguiba
	9	Retired			1	Zaghouan
	10	Emigrant			1	Bizerte
	11	Unemployed and inactive (Widowed, Divorced, ...)			1	Nabeul
	12	Other (Unidentified, student, ....)			1	Ml Bouzelfa
Level of education	1	Illiterate			1	Ml Temime
	2	Primary			2	Béja
	3	Secondary (undergraduate)			2	Jendouba
	4	Secondary (second cycle)			2	Kef
	5	Faculty			2	Siliana
Occupancy status	1	Tenant			1	Sousse ville
	2	Owner			1	Sousse nord
Type of housing	1	Appartment			1	Mounastir
	2	Traditional			1	Moknine
	3	Popular			1	Mahdia
	4	Villa			2	Kairouan
Region	1	Communal			2	Kasserine
	2	Rural			2	Sidi Bouzid
Age	1	18-30 Years			2	Gafsa
	2	31-40 Years			3	Tozeur
	3	41-50 Years			1	Sfax ville
	4	51-60 Years			1	Sfax nord
	5	>60 Years			1	Sfax sud
					1	Jebeniana
					1	Mahrès
					1	Gabès
					3	Kébili
					1	Zarzis
					1	Mednine
					1	Jerba
					3	Tataouine

## Sheet: Raw data
ID. household	Labelingrefrigerator	Energy class	Nb. refrigeratos	Refrigerator size	Capacity (Liter)	dummyage	Branch months	Region	Household activity	Household size	Nb. Of children	Income	Level of education	Electricity consumption (Kwh)	Class income	Age	Energy needs (Kwh/year)
1	1	2	1	1	1	1	12	1	3	1	0	360	2	230	2	4	289
3	1	4	1	1	1	1	12	1	12	3	0	980	5	1605	3	1	365
4	1	3	1	4	3	1	12	1	1	3	2	1250	5	2368	3	3	595
5	1	3	1	1	1	1	6	1	1	3	0	1250	5	1289	3	2	309
6	1	2	1	2	2	1	12	1	0	3	0	980	5	910	3	1	318
8	0	4	1	2	2	0	0	1	9	4	2	108	2	2999	1	5	445
9	1	3	1	4	2	1	12	2	9	7	0	145	5	3973	1	2	595
10	0	2	1	2	2	0	12	2	7	4	0	980	5	5338	3	3	318
11	0	2	1	2	3	0	12	1	1	4	2	1250	5	2849	3	2	318
12	0	2	1	1	2	1	12	1	12	2	0	980	5	3327	3	1	289
16	0	2	1	1	2	0	12	1	7	3	0	587	4	1100	3	1	289
17	1	3	1	4	3	1	12	1	1	2	1	1400	5	1002	4	1	595
18	0	2	1	2	3	0	12	2	7	3	1	980	5	1414	3	2	318
19	1	2	1	4	3	1	1	1	11	3	0	244	1	756	1	3	520
20	0	4	1	4	2	0	0	1	7	4	0	360	2	1862	2	2	608
21	0	2	1	4	2	1	12	1	2	2	0	250	4	901	2	1	520
22	1	3	1	1	3	1	12	1	2	3	0	280	4	1084	2	1	309
23	0	3	1	2	2	0	12	1	7	4	1	380	3	1459	2	3	417
24	0	4	1	2	2	0	6	1	0	1	0	980	5	929	3	1	445
25	1	3	1	1	1	1	12	1	12	1	0	980	5	898	3	1	309
26	1	1	3	4	4	1	12	2	7	8	2	360	2	2213	2	2	445
27	0	4	1	4	2	0	0	2	0	4	2	980	5	1012	3	3	608
28	0	3	1	2	3	1	12	1	4	6	0	200	3	840	1	2	417
29	0	4	1	2	2	1	12	1	3	11	9	587	4	3574	3	2	445
31	0	4	1	2	2	0	12	1	11	3	0	140	1	471	1	5	445
32	0	4	1	4	3	1	0	2	9	6	2	200	2	270	1	5	608
33	1	4	1	2	2	1	12	1	0	1	0	980	5	756	3	4	445
36	0	2	1	1	1	0	12	1	6	2	0	587	4	1080	3	3	289
37	0	4	1	2	2	1	12	2	7	4	1	360	2	541.71	2	3	445
38	0	4	1	2	2	0	6	2	3	3	0	260	4	2501	2	1	445
41	0	4	1	2	2	0	12	2	11	3	0	244	1	2376	1	2	445
42	0	4	1	2	2	0	12	1	6	2	0	380	3	1782	2	3	445
43	1	3	1	2	2	1	12	1	11	5	3	300	4	299	2	2	417
44	0	2	1	2	2	0	12	1	1	4	0	1250	5	1561	3	4	318
45	0	4	1	4	4	0	12	1	11	5	3	300	4	2554	2	3	608
46	0	3	1	1	2	0	11	1	7	1	0	380	3	408	2	4	309
48	0	4	1	2	2	0	12	1	11	7	2	360	4	1445	2	3	445
50	0	3	1	2	2	0	12	2	6	3	0	380	3	1451	2	2	417
51	0	2	1	2	2	0	12	1	9	3	0	980	5	898	3	1	318
52	0	4	1	2	2	1	12	1	11	7	2	250	1	453	2	4	445
53	0	4	1	2	2	0	12	2	11	4	1	244	1	658	1	5	445
54	0	2	1	4	3	0	12	1	5	3	1	587	4	660	3	2	520
55	0	3	1	2	2	0	12	1	9	4	0	380	3	1317	2	2	417
56	0	2	1	4	3	1	12	1	1	2	0	1250	5	1806	3	2	520
57	0	2	1	2	2	1	12	1	2	4	0	435	4	1093	2	4	318
58	0	4	1	4	3	1	12	1	9	5	3	200	2	1984	1	4	608
61	0	2	1	3	3	0	12	1	2	5	3	1200	4	1924	4	2	431
62	0	4	1	2	2	0	12	1	9	5	3	220	4	1768	1	5	445
63	0	2	1	2	2	0	12	1	11	6	1	587	4	3716	3	2	318
64	0	2	1	1	1	1	12	1	2	3	0	587	4	795	3	2	289
65	0	4	1	1	2	0	12	1	9	6	1	360	2	2322	2	4	365
66	0	4	1	2	1	1	12	1	9	2	0	360	2	1384	2	5	445
68	0	4	1	2	2	1	12	1	11	5	3	200	2	1044	1	3	445
69	0	2	2	2	2	1	10	1	3	8	2	400	4	2511	2	1	318
72	0	2	1	2	2	1	12	1	5	2	0	587	4	100	3	2	318
73	0	4	1	1	1	1	6	1	2	6	2	300	2	756	2	2	365
74	0	4	2	2	2	0	10	1	9	6	2	360	2	1767	2	5	445
75	0	4	1	2	2	1	5	1	7	7	3	250	1	1687	2	3	445
77	0	2	1	4	3	1	5	1	9	10	3	587	4	1917	3	2	520
82	0	4	1	2	2	0	10	1	4	5	3	300	4	579	2	3	445
83	0	2	1	1	1	1	12	1	11	3	1	500	4	1084	2	1	289
84	1	4	1	2	2	1	12	1	1	7	1	1250	5	1896	3	4	445
85	0	2	1	2	2	1	12	1	6	4	2	587	4	2061	3	2	318
86	0	4	1	2	2	0	8	1	3	5	3	350	2	1143	2	3	445
87	0	3	1	2	2	1	8	1	7	5	3	380	3	1516	2	2	417
88	1	3	2	2	2	1	6	1	9	4	1	360	2	500	2	4	417
89	0	3	1	1	1	1	10	1	11	4	2	380	3	85.71	2	2	309
90	0	4	1	4	4	1	12	1	9	3	0	270	2	877	2	1	608
91	0	4	2	2	2	0	12	1	2	8	5	350	4	628	2	2	445
92	0	2	1	2	2	0	0	1	5	4	2	980	5	1601	3	2	318
93	0	4	1	2	1	0	0	2	4	6	3	230	2	1859	1	3	445
94	1	3	1	4	4	1	0	1	3	2	0	980	5	772	3	2	595
98	0	2	1	2	2	1	3	1	2	3	1	587	4	1104	3	1	318
99	0	4	1	2	2	1	0	1	4	8	0	244	1	1711.5	1	3	445
100	1	3	1	2	2	1	0	1	6	7	3	587	4	1080	3	2	417
101	0	3	1	1	1	0	3	1	0	8	2	380	3	1168	2	4	309
103	0	2	1	1	1	0	0	1	6	4	2	980	5	1028	3	1	289
104	0	4	1	2	2	0	2	1	9	5	3	360	2	2037	2	4	445
105	0	4	1	4	4	0	0	1	0	0	0	980	5	4012	3	1	608
106	0	2	1	2	2	1	0	1	11	4	0	587	4	633	3	1	318
108	0	4	1	2	2	0	3	1	6	1	0	360	2	882	2	3	445
109	0	2	1	1	1	0	0	1	11	1	0	587	4	427.5	3	2	289
110	0	4	1	1	1	1	0	1	4	2	0	244	1	862.91	1	2	365
111	0	2	1	2	2	0	2	1	7	3	1	587	4	1159	3	2	318
112	1	4	1	2	2	1	0	1	4	2	0	160	2	1000	1	3	445
113	1	4	1	2	2	1	2	1	4	4	0	587	4	54.75	3	1	445
114	0	2	1	2	3	0	0	1	9	6	0	587	4	2389	3	5	318
116	0	4	1	3	3	0	0	1	4	5	3	360	2	1941	2	2	525
117	0	4	1	2	2	1	0	1	4	2	0	360	2	1941	2	2	445
118	0	4	1	1	3	0	2	1	4	3	1	360	2	1815	2	2	365
119	1	3	1	3	3	1	6	1	2	3	1	587	4	332	3	1	516
120	0	4	1	3	3	1	0	1	7	8	3	360	2	832.29	2	1	525
122	0	2	1	2	2	1	1	1	7	2	0	980	5	1825	3	1	318
123	0	4	1	2	2	0	1	1	4	6	4	360	2	948	2	4	445
124	1	2	1	2	2	1	2	1	4	4	2	360	2	627	2	2	318
125	1	2	1	2	3	1	0	1	8	6	4	980	5	3370	3	3	318
126	0	4	1	2	2	0	0	1	4	7	2	360	2	124	2	1	445
127	0	4	1	2	3	0	0	1	4	4	2	360	2	3742	2	4	445
128	0	4	1	2	2	0	3	1	4	5	3	360	2	951	2	4	445
129	0	3	1	2	2	0	3	1	9	2	0	380	3	713.25	2	5	417
130	0	4	1	2	2	1	2	1	9	3	0	360	2	1107	2	2	445
131	0	3	1	4	4	1	0	1	10	5	3	380	3	1936	2	1	595
132	0	4	1	2	2	1	2	1	8	3	1	360	2	2625	2	5	445
133	0	4	1	2	2	0	1	1	2	4	0	360	2	2625	2	5	445
134	0	2	1	1	1	0	0	1	3	3	1	587	4	1136	3	2	289
135	0	2	1	2	2	1	3	1	9	6	2	587	4	2678	3	2	318
136	0	4	1	1	1	0	2	1	11	3	0	244	1	787	1	3	365
138	0	2	1	2	2	0	0	1	1	3	1	1250	5	3720	3	2	318
139	0	3	1	2	2	0	1	1	9	5	3	380	3	508	2	5	417
140	0	4	1	3	3	0	0	1	9	6	2	244	1	1870	1	5	525
141	0	2	1	1	1	1	0	1	9	1	0	980	5	1559	3	1	289
142	0	2	1	2	2	0	2	1	9	4	0	587	4	1943	3	5	318
145	0	2	1	4	3	0	12	1	3	4	2	587	4	2660	3	3	520
146	0	2	1	2	3	0	12	1	2	5	3	587	4	3316	3	3	318
147	0	2	1	2	3	0	12	1	5	1	0	786	4	3316	4	3	318
148	0	2	1	2	2	0	12	1	2	5	3	587	4	1226	3	2	318
149	0	2	1	2	2	0	9	1	2	4	0	980	5	1178	3	2	318
151	0	2	1	4	3	0	9	1	9	6	1	587	4	2421	3	5	520
157	0	4	1	4	3	0	12	1	5	6	2	360	2	903.6	2	3	608
158	0	2	1	3	3	1	12	1	5	5	3	980	5	2740	3	3	431
159	1	2	1	2	2	1	0	1	0	2	0	380	3	795.6	2	1	318
160	0	3	1	2	2	0	12	1	2	3	1	380	3	1131	2	2	417
161	0	2	1	4	3	1	12	1	11	2	0	980	5	3138	3	1	520
162	0	2	1	4	3	1	10	1	0	4	1	587	4	1957.5	3	1	520
165	1	4	1	4	3	1	11	1	5	4	2	587	4	2218.5	3	3	608
166	0	2	1	4	3	0	0	1	2	4	0	587	4	1585	3	2	520
167	0	4	1	2	2	0	12	1	4	2	0	360	2	261	2	3	445
168	0	3	1	2	2	0	12	1	4	6	4	380	3	1676.4	2	2	417
170	0	3	1	1	1	1	12	1	4	2	0	380	3	542	2	3	309
171	0	4	1	1	1	0	12	1	11	7	0	360	2	1718	2	3	365
172	0	4	1	2	2	0	12	1	3	4	0	360	2	1521	2	4	445
173	0	3	1	4	3	0	12	1	2	7	5	380	3	880	2	3	595
175	0	2	1	4	4	0	12	1	9	4	0	587	4	1070	3	5	520
176	0	4	1	4	3	0	12	1	9	4	0	244	1	1765.5	1	5	608
177	0	3	1	4	4	1	2	1	2	3	1	380	3	3355	2	4	595
178	0	2	1	2	2	0	12	1	3	5	3	587	4	1349	3	3	318
179	0	2	1	2	2	0	12	1	2	5	3	587	4	3034.5	3	2	318
180	0	2	1	4	3	0	12	1	9	4	0	587	4	1528	3	2	520
181	0	4	1	4	3	0	12	1	9	5	3	360	2	666	2	4	608
182	0	3	1	3	3	0	12	1	1	7	5	380	3	1265	2	5	516
184	0	4	1	3	3	0	12	1	11	2	0	360	2	1813.5	2	4	525
187	0	2	1	2	2	0	12	1	2	3	1	587	4	1000	3	3	318
188	0	2	1	4	3	0	12	1	1	5	3	1250	5	3354	3	1	520
189	0	2	1	2	2	0	12	1	3	4	2	587	4	1313	3	2	318
190	0	2	1	3	2	0	6	1	12	4	0	980	5	1050	3	1	431
191	0	2	1	2	2	0	12	1	2	4	2	980	5	322	3	2	318
192	0	3	1	4	3	0	12	1	1	6	3	380	3	4391	2	3	595
193	1	2	1	2	2	1	12	1	6	5	3	380	3	2290	2	3	318
194	0	4	1	2	2	0	12	1	3	6	3	360	2	792	2	2	445
195	1	2	1	1	1	1	6	1	7	3	1	380	3	1099	2	2	289
196	1	4	1	4	3	1	0	1	7	1	0	300	2	241.5	2	1	608
197	0	2	1	4	3	0	12	1	5	5	3	587	4	2639	3	3	520
200	0	3	1	3	3	1	10	1	2	4	1	500	3	1512	2	3	516
201	0	2	1	2	2	1	9	1	12	3	0	980	5	2080.5	3	1	318
204	0	2	1	3	3	0	12	1	7	5	3	587	4	1741	3	1	431
206	0	3	1	2	2	0	10	1	4	4	1	380	3	736	2	3	417
210	1	4	1	3	3	1	12	1	2	4	2	600	3	1193.25	3	2	525
211	1	2	1	3	3	1	12	1	12	5	3	380	3	2022	2	3	431
216	0	4	1	2	3	0	8	1	3	5	3	200	2	2295	1	3	445
218	1	2	1	3	3	1	9	1	4	5	3	340	2	338	2	4	431
220	1	2	1	1	1	1	8	1	5	5	3	360	2	1125.75	2	3	289
221	1	2	1	2	2	1	7	1	6	3	0	360	2	1383	2	4	318
228	0	2	1	2	2	1	9	1	2	4	2	980	5	1698	3	2	318
230	0	4	1	2	2	0	10	1	3	5	3	587	4	1044	3	4	445
231	0	2	1	3	3	0	12	1	1	6	2	1000	4	6086	4	2	431
234	0	2	1	3	3	1	12	1	2	4	1	587	4	1915	3	3	431
235	1	4	1	4	4	1	12	1	2	4	0	980	5	1625	3	4	608
236	0	2	1	2	1	1	10	1	2	2	0	600	5	1699	3	2	318
238	0	2	1	4	4	0	12	2	5	4	2	587	4	3007	3	2	520
239	0	2	1	4	3	0	11	1	6	5	3	587	4	541	3	2	520
240	0	3	1	3	3	0	12	2	12	5	3	380	3	3367.5	2	3	516
242	0	4	1	2	2	0	7	2	6	6	2	244	1	812	1	4	445
244	0	2	1	4	3	0	12	1	6	6	4	587	4	2254	3	3	520
245	1	2	1	3	3	1	10	2	3	4	2	400	2	1258	2	2	431
246	0	4	1	4	3	0	12	1	7	5	3	360	2	3691.5	2	2	608
247	1	2	1	2	2	1	12	2	3	5	3	480	2	2273	2	3	318
248	0	2	1	4	4	0	12	1	1	4	2	1250	5	3158	3	2	520
249	0	3	1	2	2	0	12	1	7	4	1	380	3	1306	2	3	417
250	0	4	1	3	3	0	12	1	3	4	2	360	2	1700	2	3	525
254	1	4	1	3	3	1	6	1	2	2	0	380	3	926	2	2	525
255	1	2	1	2	2	1	12	1	3	3	0	360	2	800	2	4	318
259	0	3	1	3	3	0	10	2	3	4	2	380	3	1846	2	2	516
265	0	3	1	3	3	0	12	1	4	5	3	380	3	1248	2	1	516
267	0	4	1	2	2	0	6	2	12	4	2	360	2	1026	2	2	445
270	0	4	1	2	2	0	7	1	4	5	3	360	2	1128	2	3	445
271	0	4	1	2	2	0	6	1	12	5	3	360	2	1210	2	3	445
272	0	4	1	2	2	0	12	1	3	4	2	400	2	1152	2	2	445
275	0	4	1	2	2	0	12	1	4	6	0	200	1	2278	1	4	445
276	0	4	1	2	2	0	12	2	4	4	2	300	3	1815	2	3	445
279	0	4	1	2	2	0	12	1	4	6	4	300	1	636	2	2	445
282	0	2	1	2	3	1	12	1	2	3	0	600	4	2692	3	2	318
283	1	1	2	2	1	1	12	1	9	8	4	600	1	1352	3	5	299
284	0	2	1	2	3	0	12	1	9	7	2	800	4	2831	3	5	318
286	0	2	1	3	3	0	12	1	1	6	0	587	4	42	3	2	431
289	0	4	1	2	2	0	12	1	6	5	3	400	3	1309	2	2	445
292	0	4	1	2	3	0	12	1	4	3	0	400	3	1942	2	2	445
293	1	1	1	3	3	1	2	1	10	2	0	1000	1	1186	4	4	409
298	0	2	1	1	2	0	0	1	3	3	2	800	4	1059.6	3	2	289
299	1	1	1	2	3	1	12	1	1	3	1	1000	5	2196	4	2	299
301	1	1	1	2	3	1	6	1	1	4	2	1400	5	2719	4	2	299
302	1	1	1	2	2	1	12	1	10	3	1	380	3	3003	2	3	299
303	0	2	1	2	2	0	2	1	2	3	0	800	4	746	3	2	318
305	1	1	1	2	2	1	12	1	4	4	2	400	4	994	2	2	299
306	0	4	1	2	3	0	8	1	4	4	0	350	2	2021	2	3	445
307	1	1	1	3	4	1	0	2	10	4	2	244	1	113	1	4	409
308	1	1	1	1	2	1	6	1	10	5	3	600	2	710	3	3	256
309	0	4	1	3	4	0	12	1	7	6	3	1000	3	3373	4	2	525
310	1	1	1	3	3	1	12	1	7	4	2	700	4	3221	3	2	409
311	1	1	2	3	2	1	12	1	6	4	1	1200	4	5561	4	1	409
312	1	1	2	4	4	1	12	1	1	4	2	1600	3	5489	4	1	445
313	1	1	1	2	3	1	12	1	1	3	0	1200	5	2322	4	2	299
314	1	1	1	3	3	1	6	1	7	4	0	1500	4	2256	4	3	409
315	1	1	1	3	3	1	10	1	4	2	0	600	4	1069	3	1	409
317	1	1	1	3	3	1	12	1	1	4	2	1600	5	1070.77	4	2	409
318	0	3	1	2	3	0	0	1	6	1	0	380	3	256	2	3	417
320	1	1	1	1	2	1	8	1	12	3	0	200	5	1092	1	1	256
322	1	2	2	2	4	1	12	1	4	4	2	250	2	391	2	2	318
325	1	2	1	3	3	1	0	1	7	6	3	800	2	3000	3	3	431
326	0	2	1	2	3	0	12	2	1	4	2	1200	5	1925	4	2	318
327	1	2	1	2	3	1	0	1	9	5	3	1200	5	1536	4	2	318
328	0	4	1	2	2	1	12	1	12	2	0	400	3	1916.4	2	1	445
329	1	1	1	2	2	1	12	1	7	3	1	360	2	331.5	2	3	299
330	0	4	1	2	2	0	12	1	6	6	4	400	2	1773	2	2	445
331	0	4	1	1	1	0	12	1	4	3	1	350	2	1899	2	2	365
333	1	1	1	3	3	1	12	1	8	8	3	244	1	2681	1	5	409
334	0	4	2	2	2	0	12	2	8	12	8	700	1	1782	3	4	445
339	0	4	1	1	1	1	2	1	6	2	0	300	2	711.6	2	1	365
342	0	4	1	1	1	1	10	1	6	3	1	350	2	1749	2	2	365
345	0	3	1	2	2	1	11	1	7	3	1	450	3	1098	2	1	417
346	0	4	1	2	2	1	12	1	3	2	0	630	4	616	3	2	445
347	0	4	1	2	2	1	12	1	7	4	2	480	2	1101	2	2	445
350	0	4	1	2	2	0	6	1	2	4	1	140	1	2722	1	3	445
353	0	4	1	1	1	0	12	1	4	8	6	270	1	1143	2	4	365
354	0	4	1	2	2	1	12	1	2	6	4	350	1	1409	2	3	445
356	0	4	1	2	2	1	11	1	3	4	2	587	4	1399	3	3	445
358	0	4	1	2	2	0	8	1	4	4	2	400	2	2096	2	2	445
359	0	2	1	3	3	1	10	1	3	6	1	650	4	2180	3	1	431
360	0	4	1	2	2	1	11	1	3	3	1	700	4	2682	3	2	445
362	1	1	1	1	1	1	7	1	2	2	0	350	4	1061	2	1	256
365	1	3	1	3	2	1	8	1	6	2	0	1000	4	4020	4	2	516
366	0	2	1	4	4	0	12	1	2	4	2	1500	5	2710	4	3	520
367	0	2	1	4	3	1	12	1	6	3	1	1600	4	3547	4	4	520
368	0	2	1	4	4	0	12	1	5	5	3	2500	4	3417	4	4	520
369	0	4	1	3	3	1	12	1	9	3	0	1500	2	5584	4	5	525
372	1	4	1	4	4	1	9	1	1	5	3	1800	5	1060	4	3	608
374	0	4	1	1	1	0	8	1	4	6	0	200	2	2181	1	4	365
375	0	2	1	3	3	0	12	1	0	5	3	1000	5	1724.4	4	3	431
376	1	2	1	2	2	1	8	1	2	1	0	700	5	1716	3	2	318
377	0	2	1	2	2	1	8	1	5	0	0	1500	5	73.5	4	1	318
379	0	4	1	2	2	0	12	1	9	6	0	300	1	2498	2	5	445
380	1	4	2	2	2	1	12	1	6	4	2	800	3	847	3	3	445
381	0	3	1	2	2	1	12	1	9	2	0	498	3	1391	2	5	417
382	0	3	1	2	1	1	4	1	4		0	380	3	822	2	2	417
383	0	2	1	4	4	1	12	1	5	4	1	587	4	2753	3	3	520
385	1	4	1	2	2	1	12	1	4	2	0	500	4	1735	2	4	445
386	0	3	1	4	3	1	12	1	9	3	0	450	3	1712	2	1	595
387	0	2	1	2	2	0	12	1	2	5	3	980	5	1924	3	3	318
389	1	4	1	2	2	1	8	1	9	7	0	300	2	1976	2	4	445
390	0	4	1	3	3	0	12	1	7	6	2	9000	2	261	4	4	525
391	0	2	1	4	4	0	12	1	3	5	3	587	4	3202	3	4	520
393	0	4	1	2	2	0	0	1	4	6	1	360	2	3409	2	2	445
394	0	3	1	1	1	1	0	1	4	2	0	380	3	78	2	1	309
395	0	2	1	3	3	0	8	1	2	4	0	800	4	2487	3	4	431
396	1	4	1	2	3	1	12	1	9	5	3	587	4	1297	3	5	445
397	0	4	1	2	1	0	0	1	0	0	0	980	5	4140	3	1	445
400	0	3	1	4	4	0	12	1	9	6	0	380	3	2593	2	4	595
401	0	2	2	2	1	0	12	1	9	5	3	587	4	1296	3	2	318
403	0	2	1	3	3	1	12	1	6	5	3	980	5	1019	3	2	431
404	0	2	1	4	4	0	12	1	7	4	0	587	4	1362	3	3	520
405	0	3	1	2	2	0	12	1	2	4	2	380	3	2286	2	2	417
407	0	4	1	1	1	1	12	1	4	3	1	360	2	1288	2	2	365
409	0	3	1	3	3	1	12	1	7	6	3	380	3	3842	2	3	516
410	0	2	1	2	2	0	12	1	2	5	3	587	4	1639	3	2	318
411	0	3	1	4	3	0	12	1	4	3	1	380	3	805	2	2	595
412	0	4	2	4	3	0	12	1	9	4	0	360	2	2410.5	2	5	608
413	0	3	1	4	2	1	12	1	7	3	0	380	3	5521.5	2	3	595
414	0	2	1	4	4	1	12	1	2	3	1	587	4	679	3	3	520
415	0	3	1	2	3	1	12	1	3	5	3	380	3	1601	2	3	417
416	0	3	1	2	2	0	12	1	6	4	1	380	3	441	2	2	417
417	0	2	1	2	2	1	1	1	9	2	0	980	5	438	3	5	318
418	0	2	1	4	3	0	12	1	3	5	3	980	5	2614.29	3	3	520
420	0	3	1	1	1	0	12	1	7	3	1	380	3	557	2	2	309
421	0	2	1	3	2	0	12	1	1	4	2	587	4	3222	3	3	431
422	0	3	1	4	4	0	12	1	9	6	2	380	3	1867	2	5	595
424	0	2	1	4	4	1	12	1	1	4	2	1250	5	4603	3	3	520
425	0	4	1	3	3	0	12	1	11	1	0	244	1	2410	1	5	525
426	0	2	1	4	3	1	12	1	2	5	3	587	4	2131	3	4	520
427	1	1	2	4	4	1	12	1	10	9	5	380	3	3227	2	2	445
428	1	1	1	4	3	1	12	1	9	4	2	1850	2	1911	4	3	445
429	1	1	1	2	3	1	4	1	2	5	3	600	4	2477	3	3	299
430	1	1	1	2	3	1	12	1	7	8	6	700	2	2611	3	2	299
431	0	4	1	2	2	1	12	1	4	4	2	250	1	877.5	2	2	445
433	0	4	2	3	3	1	6	1	7	2	0	800	2	5080	3	1	525
435	1	1	2	4	4	1	12	1	1	5	3	300	4	4839	2	3	445
437	1	1	1	2	3	1	12	1	9	7	0	800	4	3125	3	3	299
439	1	1	1	1	1	1	12	1	9	2	0	1110	4	2766	4	5	256
441	0	3	1	1	1	1	12	1	3	5	3	360	3	3043.71	2	3	309
442	1	1	1	2	2	1	12	1	2	6	2	600	4	2080	3	4	299
443	0	2	1	2	3	1	12	1	1	5	3	1000	4	2901	4	3	318
446	1	1	1	2	3	1	1	1	1	4	2	1000	5	503	4	3	299
448	0	4	1	4	3	0	12	2	4	4	1	300	4	1947	2	3	608
450	1	1	1	4	3	1	6	1	2	4	0	450	2	1113	2	3	445
452	0	2	1	2	2	0	12	1	1	2	0	1500	5	1596	4	2	318
454	1	1	1	3	3	1	12	1	9	3	0	800	4	1639	3	4	409
456	0	2	1	2	2	0	12	2	1	5	3	1000	5	1564	4	3	318
457	1	1	1	1	1	1	0	2	3	4	2	750	3	612	3	2	256
458	1	1	1	4	4	1	12	2	1	4	1	1250	5	1841	3	2	445
460	0	4	2	2	2	0	0	2	9	5	3	100	1	1791	1	4	445
461	0	4	1	2	2	0	10	1	4	4	2	350	2	800	2	2	445
463	1	1	1	2	3	1	12	1	3	4	1	300	4	1559	2	1	299
464	0	4	1	4	3	1	11	1	2	5	3	500	2	1274	2	4	608
465	1	1	1	2	2	1	12	1	4	8	3	500	3	1117	2	2	299
466	1	1	1	2	2	1	3	1	7	8	1	500	4	158.4	2	3	299
467	1	1	2	1	2	1	11	1	2	6	3	500	4	2097.43	2	3	256
470	1	1	1	2	2	1	12	1	10	8	6	200	4	1191	1	2	299
472	0	2	1	2	2	1	3	1	2	5	3	550	5	1077	2	4	318
473	1	1	1	2	2	1	12	1	10	3	2	400	4	894	2	2	299
474	0	4	1	1	1	0	8	1	6	8	3	500	1	1225	2	2	365
475	0	4	1	2	2	1	12	1	4	5	3	300	2	800	2	3	445
477	0	4	1	2	2	0	8	1	11	6	0	250	1	858	2	4	445
478	0	4	1	2	2	0	11	1	4	4	2	350	2	642	2	3	445
480	0	4	1	1	1	1	12	1	3	3	1	450	2	668	2	1	365
481	1	1	1	4	3	1	9	1	9	7	0	750	2	1129	3	4	445
482	0	2	1	4	4	1	9	1	9	5	3	1500	4	754	4	4	520
483	1	1	1	2	2	1	3	1	6	1	0	300	2	430	2	2	299
487	1	1	2	4	3	1	12	1	7	4	2	800	3	1358	3	2	445
488	0	3	1	2	2	1	12	1	7	2	0	250	3	1637	2	3	417
489	0	3	1	3	3	0	12	1	6	3	0	380	3	1068	2	2	516
492	0	2	1	4	4	1	12	1	2	4	1	587	4	1001	3	1	520
494	1	2	1	2	2	1	0	1	7	7	1	360	2	1365	2	4	318
495	0	4	1	4	4	1	12	1	9	6	0	180	2	991	1	5	608
497	0	4	1	4	4	0	12	1	6	5	3	360	2	3461	2	3	608
498	0	4	1	2	2	1	1	1	7	5	3	360	2	1209	2	2	445
499	0	2	1	3	3	0	12	1	9	4	0	980	5	1521	3	1	431
500	0	2	1	2	2	1	12	1	1	3	1	1250	5	912	3	1	318
504	0	2	1	2	2	1	12	1	2	4	1	587	4	3082	3	3	318
505	0	4	1	2	2	1	12	1	9	6	1	244	1	1677	1	5	445
506	0	2	1	2	2	0	12	1	5	3	0	980	5	2501	3	5	318
507	0	4	1	2	2	1	12	1	3	4	0	360	2	660	2	2	445
508	0	2	1	2	2	0	12	1	2	3	0	587	4	1384	3	2	318
511	0	4	1	2	2	0	6	1	3	3	0	587	4	1085	3	2	445
512	1	3	1	2	2	1	12	1	7	4	2	300	5	1300	2	3	417
513	1	1	1	3	3	1	12	1	3	5	3	587	4	2100	3	3	409
514	1	1	1	4	4	1	12	1	5	5	3	980	5	6000	3	3	445
517	0	4	1	4	2	0	12	1	7	6	2	360	2	1900	2	3	608
519	1	2	1	2	2	1	12	1	9	3	0	600	2	1400	3	3	318
520	0	4	2	4	3	0	12	1	1	5	3	1250	5	7000	3	2	608
521	0	2	1	4	3	0	12	1	7	4	0	587	4	2300	3	3	520
522	0	4	1	2	2	0	12	1	3	5	3	400	4	1400	2	2	445
524	1	2	1	2	2	1	12	1	2	5	3	980	5	2300	3	3	318
526	0	4	1	2	2	1	12	1	2	3	1	600	5	900	3	3	445
530	0	2	1	4	3	1	12	1	1	6	0	1000	4	5200	4	2	520
531	1	2	1	2	2	1	12	1	11	6	0	244	1	1200	1	3	318
532	0	4	1	4	3	0	12	1	7	6	2	360	2	3400	2	3	608
533	1	3	1	2	1	1	11	1	2	4	2	980	5	2165	3	2	417
534	0	4	1	4	3	0	12	1	2	4	0	980	5	3700	3	2	608
537	0	2	1	4	1	1	12	1	9	7	0	587	4	1800	3	4	520
539	0	2	1	2	2	0	12	1	7	6	2	800	4	1000	3	3	318
540	0	4	1	2	2	0	12	1	9	3	0	250	2	1400	2	5	445
542	0	3	1	2	2	1	12	1	9	4	1	380	3	1900	2	2	417
544	0	3	1	2	1	0	12	1	7	6	2	380	3	1300	2	2	417
548	0	2	1	4	3	0	12	1	9	5	3	980	5	6533	3	4	520
549	0	4	1	2	2	0	12	1	7	4	0	360	2	3485	2	3	445
555	0	4	1	2	2	0	12	1	3	5	3	300	4	1400	2	2	445
556	0	3	1	2	2	0	12	1	7	4	1	380	3	1150	2	2	417
557	1	2	1	2	2	1	0	1	6	4	2	380	3	700	2	1	318
561	0	2	1	4	3	0	12	1	2	4	1	587	4	5383	3	3	520
562	0	4	1	2	2	0	10	1	4	6	0	360	2	1282	2	2	445
565	0	4	1	2	3	0	9	1	4	5	3	350	2	265	2	2	445
567	0	4	1	2	2	0	8	1	4	4	2	300	3	336	2	2	445
570	0	3	1	4	4	0	8	1	8	5	3	380	3	2157	2	3	595
572	0	4	1	2	2	0	0	2	8	6	2	244	1	395	1	3	445
573	0	4	1	4	4	0	9	1	10	4	0	1000	2	1529	4	5	608
574	1	2	1	2	2	1	0	2	3	2	0	500	2	589.2	2	1	318
579	0	2	1	4	4	1	12	1	1	7	5	1000	5	1779.8	4	2	520
580	0	4	1	2	1	1	12	1	3	8	6	300	1	1146	2	4	445
581	0	2	1	4	4	1	6	1	1	2	0	1250	5	1056	2	2	520
582	0	4	1	4	4	1	12	1	6	3	1	500	3	709	2	4	608
583	0	4	1	2	2	1	12	1	9	2	0	180	2	926	1	5	445
584	1	1	1	3	3	1	12	1	6	3	1	350	2	364	2	2	409
585	0	4	2	3	3	1	9	1	9	8	0	700	1	1439	3	5	525
587	1	1	1	4	3	1	12	1	3	5	3	587	4	2115	3	3	445
590	0	2	1	2	1	1	11	2	3	4	2	500	4	958	2	2	318
591	0	4	1	3	3	1	12	2	4	4	2	200	2	984	1	3	525
593	0	4	1	4	3	1	2	2	4	5	3	200	1	622	1	2	608
594	0	4	1	4	2	0	12	2	11	2	0	150	1	1709	1	5	608
595	1	1	1	2	3	1	8	2	8	5	3	360	2	773	2	2	299
596	0	4	1	2	2	0	12	2	11	5	3	244	1	1058	1	4	445
597	0	4	1	4	4	1	11	2	8	4	0	500	1	848	2	5	608
598	0	4	1	4	4	1	12	2	4	5	3	360	2	1238.4	2	1	608
599	0	2	1	4	4	1	12	1	1	6	3	800	4	677	3	4	520
600	0	4	1	2	1	0	12	1	9	6	0	150	2	1212	1	5	445
602	0	4	1	2	1	1	9	1	4	8	3	200	2	1647	1	4	445
603	0	4	1	1	1	0	4	2	4	4	2	250	2	614	2	2	365
604	0	2	1	3	3	0	10	2	8	5	3	980	5	998	3	1	431
605	0	3	1	2	2	0	10	2	4	4	2	380	3	826	2	2	417
608	1	1	1	2	2	1	12	2	0	0	0	980	5	1262	3	1	299
610	0	4	1	4	4	0	12	2	6	11	5	300	4	1596	2	1	608
611	0	4	1	2	2	0	8	2	4	5	3	200	2	1157	1	2	445
612	1	2	1	2	2	1	12	1	8	6	4	360	2	2179	2	3	318
614	0	3	2	3	3	1	12	1	9	3	0	380	3	3406	2	5	516
615	0	4	1	2	2	1	3	1	9	2	0	360	2	622.5	2	3	445
616	0	4	1	2	2	0	10	1	9	3	0	244	1	1009	1	4	445
617	0	4	1	2	2	0	8	2	4	5	3	244	1	1053	1	2	445
618	0	3	1	2	2	0	12	2	9	5	3	380	3	1170	2	5	417
619	0	2	1	3	3	0	12	2	6	5	3	587	4	909	3	1	431
620	0	4	1	1	1	0	10	2	4	4	1	360	2	1069	2	4	365
621	0	4	1	2	2	0	12	1	9	4	0	360	2	2657	2	5	445
624	0	4	1	2	3	0	12	1	4	5	3	360	2	1159	2	3	445
625	0	4	1	2	2	0	12	1	9	2	0	300	1	1046	2	4	445
626	1	2	1	1	1	1	5	1	11	1	0	244	1	540	1	5	289
627	0	4	1	2	2	1	12	2	4	3	1	360	2	1116.6	2	2	445
628	0	4	1	2	2	0	10	2	11	4	1	200	1	960	1	2	445
629	0	4	1	2	2	0	12	2	4	2	0	300	1	1247	2	4	445
630	0	4	1	2	2	1	12	1	11	2	0	1000	1	917	4	3	445
633	0	4	1	2	2	0	12	1	0	4	1	400	3	1426	2	3	445
634	0	4	1	3	3	0	2	1	8	9	7	244	1	590	1	3	525
635	0	4	2	4	4	0	12	1	6	5	3	380	3	16108	2	2	608
638	0	4	1	4	4	1	10	2	4	5	3	360	2	844	2	2	608
640	1	1	1	2	2	1	12	1	6	5	3	380	3	1193	2	2	299
641	0	4	1	2	2	0	12	1	11	5	3	360	2	1440	2	5	445
642	0	4	1	2	2	1	3	1	11	1	0	244	1	1737	1	5	445
643	0	4	1	2	2	0	12	2	8	5	3	360	2	1192	2	4	445
645	1	2	1	1	1	1	0	2	4	4	2	360	2	1313	2	3	289
646	0	2	1	4	3	0	12	2	11	6	2	587	4	1646	3	2	520
647	0	4	1	2	2	0	12	2	6	4	2	360	2	1056	2	3	445
648	0	2	1	2	2	0	12	1	1	5	3	1250	5	1790	3	3	318
650	0	4	1	2	2	1	12	2	0	2	0	360	2	805.5	2	2	445
653	0	4	1	2	2	0	5	2	8	8	0	244	1	1323	1	4	445
654	0	3	1	3	2	1	10	1	7	4	2	380	3	861	2	3	516
655	1	3	1	4	3	1	6	1	3	2	0	587	4	783	3	2	595
659	1	4	1	4	4	1	12	1	1	5	3	1250	5	2679	3	3	608
663	0	2	2	4	4	1	12	1	6	6	3	587	4	2693	3	2	520
666	0	4	1	3	3	0	12	1	9	4	0	360	2	1695	2	5	525
668	0	4	1	3	2	1	12	1	7	2	0	244	1	983	1	2	525
669	0	2	1	4	3	1	4	1	10	4	2	587	4	1371	3	2	520
672	0	2	1	4	3	1	9	2	7	5	3	587	4	2281.2	3	3	520
674	1	3	2	4	3	1	12	1	8	7	2	360	2	2401	2	4	595
675	1	3	2	4	3	1	12	1	4	6	2	360	2	1672	2	4	595
677	0	4	1	4	4	0	12	2	6	6	1	244	1	1009	1	3	608
680	1	2	1	2	2	1	12	1	11	2	0	244	1	684	1	5	318
681	1	3	1	4	3	1	8	1	2	2	0	980	5	2121	3	1	595
683	1	3	2	4	4	1	12	1	1	4	1	1250	5	3866	3	3	595
684	1	4	1	4	3	1	12	1	6	6	2	587	4	1522	3	1	608
685	0	2	1	4	3	1	12	1	3	5	3	587	4	1689	3	3	520
686	0	4	1	4	3	0	12	1	6	6	2	360	2	1395	2	3	608
687	0	3	1	4	3	0	4	1	4	4	2	380	3	1167	2	2	595
688	0	4	1	4	3	0	12	1	9	5	3	360	2	1250	2	4	608
689	0	3	1	4	3	0	12	1	7	4	1	380	3	1866	2	3	595
690	1	2	1	3	2	1	9	1	9	2	0	360	2	391	2	5	431
693	1	3	1	4	3	1	12	1	11	3	0	244	1	962	1	4	595
694	0	4	1	4	3	1	12	1	3	5	3	360	2	882	2	4	608
696	1	3	1	4	3	1	12	1	4	3	1	380	3	1722	2	1	595
698	0	3	1	4	3	0	12	1	9	5	3	380	3	1947	2	2	595
699	0	4	1	4	3	0	12	1	6	1	0	360	2	1235	2	2	608
700	1	3	1	4	3	1	12	1	6	5	3	587	4	3495.75	3	3	595
702	1	3	1	4	3	1	12	1	3	5	3	980	5	2219	3	3	595
703	1	3	1	4	2	1	12	1	9	5	3	980	5	2919	3	5	595
705	0	2	1	2	2	1	7	1	12	2	0	980	5	388	3	1	318
706	0	2	1	3	2	0	6	1	12	1	0	980	5	423	3	1	431
707	0	2	2	4	3	1	12	1	7	5	3	980	5	1586	3	1	520
708	0	2	1	4	3	0	12	1	2	4	2	587	4	2159	3	3	520
709	0	4	1	4	2	1	12	1	6	6	1	360	2	2567	2	3	608
712	0	4	1	4	3	0	12	1	11	3	1	250	3	1026	2	2	608
713	0	4	1	4	3	0	12	1	6	4	2	360	2	1419	2	3	608
714	0	2	1	4	3	0	12	1	9	5	3	587	4	2408	3	4	520
715	0	3	1	4	3	0	12	2	3	5	3	380	3	736.5	2	3	595
716	0	4	1	4	3	0	6	1	8	4	1	360	2	841	2	3	608
717	0	4	1	4	3	0	6	1	3	6	2	360	2	874	2	2	608
718	0	4	1	4	3	1	10	1	3	6	4	360	2	1188	2	2	608
719	0	3	1	4	3	0	8	1	3	2	0	380	3	6577.2	2	2	595
721	0	2	1	4	4	0	12	1	1	1	0	1250	5	5212.8	3	4	520
722	0	4	2	3	2	1	12	1	8	6	0	360	2	1028	2	4	525
724	0	3	1	4	4	1	12	1	2	4	2	380	3	1614	2	3	595
726	0	3	1	4	4	0	12	1	7	4	2	380	3	2703	2	3	595
727	0	3	1	3	2	0	12	1	6	3	1	380	3	529.2	2	2	516
729	0	4	1	4	3	1	12	1	4	7	0	360	2	903	2	1	608
730	1	4	2	4	4	1	12	1	7	4	0	587	4	5453	3	4	608
731	0	4	1	3	2	0	10	1	4	2	0	244	1	2115.43	1	3	525
732	1	4	1	4	4	1	12	1	1	2	0	1250	5	5855	3	2	608
733	1	3	1	4	4	1	12	1	5	5	3	980	5	3522	3	3	595
734	1	4	1	4	3	1	12	2	1	5	3	1250	5	2344	3	3	608
736	0	4	1	3	2	1	6	1	4	5	3	360	2	804	2	3	525
737	0	4	1	4	4	1	12	1	4	3	1	360	2	1459	2	3	608
738	1	3	1	4	4	1	12	1	2	4	2	587	4	1945	3	2	595
739	0	4	1	3	2	1	12	2	4	5	3	244	1	1073	1	2	525
740	0	4	1	3	2	0	12	1	4	5	3	360	2	1149	2	2	525
742	0	4	1	3	2	0	12	2	4	5	3	360	2	973	2	3	525
743	0	4	1	4	4	1	12	2	7	4	0	360	2	2098.5	2	1	608
744	0	4	1	2	2	0	11	2	4	4	0	244	1	882	1	1	445
745	0	4	1	2	2	0	12	1	3	7	3	360	2	848	2	2	445
746	0	4	1	2	2	1	8	2	4	4	2	360	2	515	2	2	445
747	0	4	1	2	3	0	12	2	4	6	0	360	2	1346	2	3	445
749	0	4	1	4	3	0	12	1	3	6	2	360	2	1149	2	4	608
750	0	4	1	4	3	1	12	1	4	5	3	360	2	1155	2	2	608
751	1	4	1	4	3	1	12	1	0	3	1	980	5	535	3	1	608
752	0	2	1	4	3	0	12	2	3	6	0	587	4	1114	3	1	520
753	0	4	1	3	3	0	12	2	4	5	3	360	2	1295	2	3	525
754	1	2	1	4	3	1	12	2	1	2	0	360	2	1420	2	4	520
755	0	4	1	2	2	0	12	2	0	4	0	244	1	1822	1	5	445
756	0	4	1	2	2	0	12	2	4	5	3	360	2	1822	2	2	445
757	0	2	1	2	2	0	12	1	2	6	4	587	4	1288	3	2	318
758	1	3	1	4	3	1	12	1	9	5	3	587	4	2176.5	3	5	595
759	1	2	1	2	3	1	12	1	6	8	4	360	2	1431	2	2	318
760	1	3	1	4	3	1	12	1	5	3	1	1000	5	2242.5	4	2	595
761	1	2	1	4	2	1	12	2	3	7	1	300	2	1638	2	1	520
763	0	4	1	2	3	0	12	2	4	6	3	360	2	998	2	2	445
764	0	4	1	2	3	0	12	2	4	7	2	244	1	1486	1	5	445
765	0	3	1	4	3	0	12	2	8	5	3	380	3	1258	2	2	595
766	0	4	1	1	1	1	12	1	4	5	3	200	2	1713	1	3	365
767	0	2	1	4	4	0	12	1	4	3	0	587	4	1056	3	5	520
769	1	3	1	2	3	1	12	2	8	5	3	360	2	678	2	3	417
770	1	4	1	2	2	1	12	2	4	3	1	244	1	1041	1	1	445
771	0	4	1	2	3	0	12	2	3	6	3	244	1	1171.2	1	5	445
772	0	4	1	2	1	0	12	1	8	2	0	360	2	1351	2	4	445
773	1	4	1	2	1	1	12	1	11	2	0	380	3	1264	2	1	445
776	0	4	1	2	3	0	12	1	3	4	2	360	2	1303.5	2	2	445
779	0	3	1	4	3	1	9	1	7	5	3	300	3	1304	2	1	595
780	1	3	1	3	3	1	12	1	3	7	3	380	3	1327	2	1	516
782	0	4	1	1	1	1	9	1	8	4	2	360	4	482	2	2	365
783	1	2	1	4	1	1	12	1	11	3	0	400	5	849	2	1	520
784	0	4	1	3	2	0	12	2	8	12	4	400	3	2257	2	1	525
785	0	4	1	2	1	0	11	2	4	4	2	200	2	1312	1	2	445
787	0	4	1	2	1	1	10	2	3	5	3	300	2	924	2	3	445
788	0	4	1	2	2	0	11	2	9	5	3	120	1	894	1	5	445
789	0	2	1	2	1	1	11	2	4	2	1	250	4	1972	2	2	318
790	0	4	1	1	2	0	12	2	4	6	2	360	2	1873	2	1	365
791	0	3	1	4	3	0	12	2	7	5	3	380	3	4563	2	1	595
792	0	3	1	4	3	0	12	2	8	3	1	380	3	4563	2	1	595
795	0	2	1	2	2	1	12	1	4	3	1	700	4	1228	3	2	318
796	0	3	1	1	1	0	0	1	11	1	0	380	3	3053	2	4	309
797	0	4	1	1	1	0	12	1	9	3	0	244	1	892	1	5	365
798	1	1	1	4	4	1	12	1	11	3	0	587	4	2336	3	4	445
799	0	3	1	2	2	0	12	1	3	4	2	380	3	671	2	2	417
801	0	4	1	2	2	0	12	1	4	4	1	360	2	945	2	3	445
802	0	3	1	2	2	1	12	1	7	4	2	400	3	2768	2	2	417
803	0	3	1	1	1	0	0	1	3	3	1	380	3	964	2	3	309
804	1	1	1	1	1	1	8	1	11	4	1	244	1	297	1	3	256
805	0	3	1	2	2	1	12	1	2	4	1	380	3	3547	2	1	417
808	0	3	1	2	2	0	6	1	4	3	0	380	3	499	2	1	417
810	0	2	1	2	2	1	12	1	5	4	2	980	5	7317	3	1	318
811	1	4	1	2	2	1	8	1	8	2	0	980	5	869	3	5	445
812	0	3	1	1	1	0	2	1	10	5	3	380	3	1843	2	1	309
814	1	4	1	2	2	1	12	2	4	4	1	244	1	937	1	3	445
815	0	4	1	2	2	0	12	1	4	3	0	244	1	1526	1	3	445
816	0	4	1	2	2	0	12	2	4	4	1	360	2	843	2	3	445
818	0	4	1	2	2	0	12	2	4	4	1	360	2	2242	2	2	445
819	0	4	1	4	3	0	12	2	11	2	0	220	2	1470	1	3	608
821	1	1	1	2	2	1	12	1	4	4	2	360	2	374	2	1	299
824	0	4	1	2	2	0	0	1	0	1	0	70	1	1295	1	5	445
826	1	4	1	2	2	1	8	1	2	3	1	380	3	612	2	1	445
827	0	4	1	4	4	0	12	1	3	6	1	370	2	1600	2	4	608
832	0	4	1	2	2	0	12	1	6	4	2	360	2	1188	2	2	445
835	0	4	1	1	1	1	12	1	11	2	0	360	2	782	2	4	365
838	0	2	1	4	4	1	8	1	2	4	2	587	4	880	3	2	520
839	0	4	1	1	1	1	9	1	9	2	0	117	2	978	1	1	365
840	1	4	1	2	3	1	8	1	11	4	0	360	2	1363	2	4	445
842	0	2	1	2	2	0	12	1	10	5	3	587	4	2085	3	2	318
844	0	2	2	3	3	1	12	2	1	5	3	1250	5	2381	3	1	431
845	0	4	1	2	2	1	12	1	8	8	6	244	1	1429	1	1	445
846	1	1	1	2	2	1	8	1	3	3	1	350	3	994	2	2	299
847	0	3	1	2	2	0	2	1	10	2	0	380	3	312	2	4	417
848	0	4	1	1	1	1	8	2	11	6	0	250	1	964.5	2	1	365
849	0	4	1	3	3	0	12	1	2	5	3	400	5	1810	2	2	525
850	0	4	1	2	2	0	12	1	9	8	3	98	1	1608	1	5	445
851	0	4	1	1	1	1	9	2	11	4	0	400	2	1567.5	2	2	365
852	1	4	1	2	2	1	12	1	11	3	0	360	2	1249.5	2	3	445
854	0	4	1	2	2	1	12	1	4	2	0	244	1	1626	1	4	445
855	0	4	1	2	2	0	12	1	2	5	3	200	3	859	1	3	445
856	0	4	1	2	2	0	12	1	4	5	3	360	2	1476	2	3	445
857	1	4	1	2	2	1	6	1	3	2	0	587	4	781	3	1	445
858	0	2	2	4	4	0	12	1	1	4	2	1250	5	3801	3	2	520
859	0	4	1	2	2	0	12	1	4	5	3	220	3	1209	1	4	445
860	0	2	1	2	2	0	12	1	1	4	2	1250	5	238	3	2	318
861	0	4	1	2	2	1	12	1	4	3	1	400	1	904	2	5	445
862	0	2	1	2	2	1	10	1	4	5	3	600	5	1298	3	1	318
869	0	4	1	2	2	1	12	2	2	3	0	360	2	2436	2	2	445
870	1	1	1	2	2	1	12	1	4	7	1	980	5	1587	3	1	299
871	0	4	1	2	2	1	12	1	4	6	2	244	1	1833	1	5	445
872	0	4	1	2	2	0	6	2	4	5	3	200	2	5482.8	1	2	445
873	1	1	1	4	3	1	12	1	9	4	0	1300	5	4748	4	5	445
875	0	2	1	4	3	0	12	2	3	7	1	800	4	3821	3	1	520
876	1	1	1	1	1	1	6	1	9	2	1	300	5	2818.5	2	3	256
877	0	4	2	2	2	0	12	2	8	7	5	360	2	2506	2	4	445
878	0	4	2	2	2	0	8	2	9	7	2	150	1	2246	1	5	445
879	1	3	1	4	3	1	9	2	4	5	3	300	3	1014	2	3	595
880	0	4	1	1	1	0	12	2	11	5	3	244	1	823	1	3	365
883	0	2	1	4	3	0	12	2	1	5	3	1250	5	4126	3	3	520
884	0	4	1	4	4	0	12	1	9	8	1	210	2	1084	1	4	608
886	0	2	1	3	3	0	12	1	9	2	0	587	4	1572	3	5	431
889	1	1	1	2	2	1	12	1	0	4	2	980	5	945	3	3	299
890	0	4	1	1	1	0	12	1	4	3	1	360	2	663.6	2	2	365
894	0	4	2	4	4	1	4	1	8	9	3	244	1	2157	1	5	608
895	0	2	1	2	2	1	6	1	4	6	2	100	4	2443	1	1	318
897	0	4	1	2	2	1	12	1	7	4	0	360	2	2112	2	4	445
898	0	2	1	4	4	0	12	1	9	4	2	587	4	2273	3	4	520
899	0	2	1	2	2	0	12	1	4	6	0	980	5	1038	3	1	318
900	0	4	1	3	2	1	8	1	4	9	2	240	1	1644	1	3	525
901	0	2	1	2	3	0	11	1	2	4	2	587	4	1584	3	3	318
902	0	4	1	2	2	1	12	1	9	4	0	240	2	1238.4	1	5	445
903	0	4	1	2	2	1	8	1	4	5	3	360	2	1645.2	2	3	445
904	0	4	1	2	2	1	12	1	4	2	0	244	1	757.2	1	5	445
906	0	2	1	4	4	1	12	2	1	4	2	1250	5	1144	3	3	520
909	0	3	1	2	2	1	6	2	4	4	1	380	3	703	2	1	417
911	0	4	1	2	2	0	5	2	9	9	2	120	1	1205	1	5	445
912	1	1	1	2	3	1	4	1	6	3	1	587	4	856	3	2	299
913	1	1	1	4	4	1	4	1	9	5	3	150	1	1010	1	4	445
914	0	4	1	3	3	0	8	1	9	4	0	170	3	1401	1	2	525
915	0	2	1	4	4	0	6	1	7	2	0	587	4	1700	3	1	520
917	0	2	1	3	3	0	12	1	9	3	1	980	5	2287.5	3	3	431
918	0	4	1	2	2	0	12	1	4	6	1	360	2	1561	2	4	445
919	0	3	1	2	2	1	12	1	5	2	1	380	3	992	2	2	417
922	1	4	1	3	3	1	12	1	1	4	1	1250	5	2503	3	3	525
923	0	4	1	2	2	1	6	2	12	5	3	117	1	803	1	5	445
924	0	4	1	2	2	1	8	2	4	4	1	200	2	422	1	2	445
925	0	2	1	2	2	0	5	2	6	4	2	587	4	1213.5	3	2	318
927	0	4	1	2	2	1	2	2	4	3	0	244	1	1006	1	5	445
929	0	4	1	4	3	0	12	2	4	2	0	100	4	1023	1	1	608
931	0	4	1	2	2	0	3	2	4	6	0	360	2	414	2	3	445
933	0	2	1	3	3	0	4	2	8	10	6	980	5	847.2	3	1	431
935	0	4	1	2	2	1	3	2	4	6	0	244	1	556	1	1	445
937	0	2	1	4	4	1	12	1	7	5	3	700	5	1190	3	4	520
938	0	2	1	4	4	1	12	1	7	5	3	700	5	1190	3	4	520
939	1	3	1	4	4	1	12	1	1	4	2	587	4	1314	3	3	595
942	0	4	1	2	2	0	12	1	3	5	3	200	2	500	1	1	445
943	0	2	1	4	4	1	12	1	2	3	1	550	4	961	2	2	520
944	0	4	1	4	3	0	7	1	9	2	0	200	2	1135.5	1	1	608
946	1	3	1	4	3	1	4	1	8	8	2	200	1	594	1	3	595
948	1	3	1	1	4	1	10	1	9	6	2	380	3	1682	2	3	309
949	1	3	1	2	3	1	12	1	12	3	0	500	1	1434	2	3	417
950	0	2	1	2	2	1	12	1	3	2	0	450	4	836	2	1	318
951	1	3	1	3	3	1	10	1	11	4	2	250	4	1024	2	2	516
952	0	3	1	4	3	1	12	1	3	5	3	450	3	283	2	3	595
954	0	4	1	2	2	1	12	1	4	4	2	350	2	823	2	2	445
955	1	3	1	4	3	1	12	2	4	6	1	200	1	932	1	3	595
956	0	3	1	3	3	1	12	2	7	4	0	300	3	619	2	3	516
957	1	3	2	4	4	1	7	2	2	6	1	300	4	1896	2	1	595
962	0	4	1	3	3	1	12	2	8	2	0	400	2	2389	2	4	525
966	0	4	1	2	2	0	12	2	8	9	2	300	2	1416	2	2	445
967	0	4	1	3	3	0	10	1	11	3	2	70	4	926	1	1	525
970	0	4	1	2	3	1	12	2	8	5	3	350	2	770	2	4	445
971	1	3	1	2	2	1	3	2	4	2	0	100	1	553	1	4	417
973	0	4	1	2	2	0	10	2	4	4	0	200	1	538	1	4	445
975	0	4	1	4	4	0	12	2	4	5	3	250	2	930	2	3	608
979	0	4	1	2	2	1	8	2	4	8	2	250	1	1142	2	5	445
982	0	4	1	2	2	1	12	1	4	2	0	300	2	582	2	3	445
983	0	4	1	4	4	1	11	2	8	2	0	150	2	1233	1	5	608
987	1	2	1	2	2	1	12	2	8	8	2	100	5	676	1	2	318
988	0	4	1	1	1	1	12	2	4	7	2	70	2	763	1	1	365
990	0	4	1	2	2	1	8	1	4	4	2	150	1	1786	1	3	445
991	0	4	1	2	2	1	8	1	4	5	3	100	1	1786	1	3	445
992	0	4	1	2	3	0	4	1	9	1	0	100	1	73	1	5	445
994	0	4	1	2	2	0	4	2	4	4	0	100	1	1234	1	2	445
995	0	4	1	2	2	0	8	2	4	4	2	180	2	638	1	2	445
999	0	2	1	2	2	1	8	1	1	4	0	1250	5	1094	2	3	318
1000	0	2	1	4	3	1	12	1	1	3	1	1400	5	2133	4	4	520
1001	0	4	1	2	2	0	12	1	4	4	2	150	4	1858	1	2	445
1002	0	4	1	4	4	1	8	1	4	3	1	150	1	452	1	3	608
1003	0	4	1	2	2	0	6	1	4	4	2	180	2	1716	1	2	445
1004	0	4	1	2	2	0	6	1	9	5	3	150	1	1716	1	4	445
1005	0	4	1	2	2	0	8	1	6	2	0	150	2	914	1	4	445
1007	0	4	1	2	2	0	9	2	8	8	1	200	2	788	1	4	445
1008	0	3	1	4	3	1	12	1	8	6	3	350	3	1468	2	3	595
1009	0	4	1	4	3	1	12	2	8	6	3	120	2	1362	1	3	608
1010	0	4	1	2	2	0	6	2	4	7	2	200	1	366	1	4	445
1011	0	3	1	2	2	1	8	2	4	2	0	300	3	712	2	2	417
1012	0	4	1	2	2	0	6	2	4	5	3	170	1	754	1	4	445
1013	0	4	1	2	2	0	10	2	9	5	3	130	2	1028	1	3	445
1014	0	4	1	2	2	1	8	2	4	4	0	150	1	524	1	3	445
1015	1	3	1	4	3	1	12	2	4	5	3	150	5	1106	1	1	595
1016	1	3	1	1	2	1	12	2	2	3	1	370	5	736	2	1	309
1020	0	4	1	2	3	0	12	2	3	5	3	360	2	988	2	4	445
1027	1	3	1	3	3	1	12	2	4	4	2	587	4	797	3	1	516
1028	0	2	1	4	4	0	12	1	1	5	3	1250	5	2921	3	3	520
1031	1	3	1	4	4	1	12	2	9	4	0	700	5	1112	3	5	595
1033	1	3	1	4	4	1	10	1	1	6	2	800	4	1628	3	4	595
1034	1	3	1	3	3	1	10	1	2	6	2	700	4	1077	3	1	516
1035	0	2	1	4	4	1	12	1	1	5	3	1500	5	795	4	4	520
1036	1	3	1	3	3	1	3	1	2	5	3	500	4	1034	2	3	516
1039	1	2	1	2	2	1	9	2	4	5	3	380	3	672	2	1	318
1041	1	2	1	2	2	1	9	2	4	6	1	360	2	668	2	4	318
1045	0	4	1	2	3	1	8	2	4	8	0	180	1	1422	1	4	445
1052	0	4	1	3	4	0	12	2	7	6	2	420	1	1141	2	3	525
1053	0	4	1	1	1	0	8	1	4	4	1	170	3	454	1	1	365
1056	0	4	1	2	3	0	12	1	0	0	0	980	5	802.5	3	1	445
1061	1	4	1	2	3	1	9	2	4	5	3	244	1	178	1	2	445
1067	0	4	1	1	1	1	5	1	7	5	3	200	2	1556	1	3	365
1069	0	3	1	4	4	1	12	1	9	5	3	380	3	1808	2	5	595
1070	0	2	1	3	3	0	12	1	2	8	3	2000	5	5681	4	3	431
1073	0	2	1	2	3	0	2	1	10	3	1	1200	4	1701	4	2	318
1074	0	4	1	1	1	0	4	1	9	2	0	250	1	1178	2	5	365
1076	0	4	1	1	2	0	12	2	4	5	3	250	2	1135	2	2	365
1077	0	4	1	1	1	1	12	2	4	4	2	250	2	666	2	2	365
1081	0	4	1	2	2	0	12	2	3	4	3	400	3	1122	2	3	445
1082	0	4	1	1	1	0	9	2	3	5	3	220	2	786	1	1	365
1085	0	4	1	1	2	0	10	2	4	4	2	230	2	1040	1	2	365
1086	0	4	1	2	3	0	12	2	4	4	1	180	1	1184	1	2	445
1087	0	4	1	3	4	0	12	2	7	5	3	350	3	1032	2	2	525
1095	0	4	1	2	3	0	6	2	3	6	0	100	1	531	1	4	445
1096	0	4	1	2	3	0	12	2	7	6	2	360	2	2299	2	3	445
1098	0	4	1	2	3	0	9	2	4	6	1	360	2	698	2	3	445
1100	0	4	2	3	3	0	12	2	9	6	3	160	3	1151	1	3	525
1101	0	3	1	4	4	1	12	1	10	5	3	3000	3	1593	4	1	595
1104	0	2	1	4	4	1	12	1	2	4	2	587	4	930	3	3	520
1105	1	3	1	2	3	1	6	1	3	5	3	400	4	644	2	4	417
1106	1	3	1	4	4	1	12	1	10	5	3	1000	4	1632	4	1	595
1108	1	3	1	3	3	1	6	2	4	6	2	360	2	1033	2	4	516
1109	1	3	1	2	3	1	6	2	3	5	3	150	1	402	1	3	417
1112	1	2	1	2	3	1	9	2	7	6	2	380	3	1697	2	1	318
1113	0	4	1	3	3	0	9	2	7	5	3	244	1	815	1	3	525
1115	0	2	1	2	2	1	12	1	2	5	3	450	4	1416	2	3	318
1117	0	2	1	2	3	0	12	1	5	5	3	786	4	1502	4	3	318
1118	0	4	1	2	2	0	3	1	11	3	0	244	1	33	1	5	445
1119	1	3	1	2	2	1	10	2	8	5	3	244	1	1374	1	5	417
1121	0	4	1	2	2	0	12	1	7	5	3	400	4	1749	2	3	445
1123	0	4	1	2	2	1	12	1	9	3	0	330	1	1255	2	5	445
1124	1	2	1	2	2	1	12	1	2	2	2	980	5	1698	3	3	318
1125	0	2	1	2	2	0	12	1	2	4	2	1400	4	1144	4	3	318
1126	0	2	1	3	4	0	3	1	10	3	1	587	4	962	3	3	431
1129	0	2	1	2	2	0	10	1	3	3	1	1000	5	1145	4	3	318
1130	0	4	1	2	2	0	11	2	4	5	3	250	5	1128	2	1	445
1132	0	4	1	2	2	0	4	2	2	2	0	400	3	622	2	3	445
1133	0	4	1	2	2	0	3	2	4	3	0	244	1	351	1	4	445
1134	0	4	1	2	2	0	6	2	8	5	3	100	1	694	1	2	445
1135	0	2	1	2	2	1	10	1	4	5	3	150	5	997	1	1	318
1136	0	2	1	2	2	1	12	1	3	3	1	300	5	760	2	1	318
1139	1	2	1	2	2	1	1	1	1	3	1	1250	5	632	3	4	318
1141	0	4	1	2	2	1	9	2	8	6	1	244	1	742	1	5	445
1142	0	4	1	2	2	0	9	1	9	7	0	400	5	1191	2	1	445
1143	1	3	1	3	2	1	4	1	9	7	1	400	1	1699.33	2	5	516
1144	0	4	1	2	2	0	10	1	2	7	1	370	4	2355	2	4	445
1145	0	4	1	1	1	0	4	2	11	2	0	70	1	588	1	5	365
1149	0	4	1	2	2	0	3	2	4	3	0	360	2	1032	2	4	445
1150	0	2	1	2	2	0	6	1	3	3	0	587	4	822	3	3	318
1151	0	4	1	2	2	0	3	2	4	4	0	360	2	993	2	4	445
1152	0	3	1	3	3	0	3	1	10	5	3	380	3	1765	2	3	516
1153	0	4	1	2	2	0	3	1	11	2	0	244	1	1074	1	5	445
1154	0	3	1	2	2	0	2	1	10	3	0	380	3	336	2	3	417
1155	0	3	1	2	2	0	3	2	4	3	0	380	3	726	2	3	417
1156	0	4	1	2	2	0	3	2	8	5	3	360	2	1091	2	4	445
1157	0	4	1	2	2	0	3	2	0	3	0	360	2	610	2	4	445
1159	0	4	1	1	1	1	6	2	11	3	0	244	1	999	1	5	365
1160	0	4	1	2	2	1	3	1	4	4	1	244	1	852	1	3	445
1161	0	3	1	2	2	1	6	2	8	3	1	200	3	558	1	2	417
1162	0	3	1	2	3	1	6	2	8	4	0	200	3	938	1	3	417
1163	0	4	1	1	1	1	3	2	4	5	3	244	1	1099	1	4	365
1164	0	4	1	1	1	0	3	2	4	2	0	360	2	479	2	3	365
1165	1	2	1	1	1	1	10	2	8	4	2	70	2	644	1	2	289
1166	0	2	1	1	1	1	3	1	7	2	0	587	4	79	3	2	289
1167	0	4	1	1	1	1	3	2	8	3	0	360	2	1020	2	3	365
1168	0	4	1	2	2	1	3	2	10	3	0	360	2	1771.2	2	4	445
1169	0	4	1	1	1	1	6	2	4	4	2	360	2	1049	2	3	365
1170	0	3	1	2	2	0	3	2	8	3	2	380	3	1514	2	4	417
1171	1	2	1	2	2	1	6	2	8	2	0	244	1	1548	1	5	318
1172	0	3	1	2	2	1	6	2	6	6	4	200	3	1548	1	3	417
1173	1	2	1	2	2	1	2	2	8	3	0	70	1	760	1	5	318
1176	1	2	1	2	2	1	12	1	2	12	5	650	2	1654	3	4	318
1177	0	4	1	2	2	0	6	2	4	7	3	244	1	1289	1	4	445
1178	0	4	1	2	2	0	3	2	8	3	0	100	4	814	1	2	445
1179	0	2	1	2	2	0	6	2	1	7	3	1000	5	981	4	1	318
1180	0	4	1	1	1	1	2	2	8	6	2	244	1	181	1	5	365
1183	0	4	1	1	2	1	7	2	8	3	0	244	1	282	1	5	365
1184	0	4	1	2	2	1	9	1	6	5	3	244	1	801	1	4	445
1185	1	2	1	2	2	1	8	1	0	0	0	980	5	610	3	1	318
1186	0	4	1	4	2	1	12	1	2	3	1	360	2	815	2	1	608
1187	0	4	1	4	3	1	12	1	0	0	0	980	5	1676	3	1	608
1189	0	4	1	4	4	1	10	2	8	2	0	244	1	1400	1	5	608
1190	0	4	1	4	3	0	9	2	8	7	3	244	1	1202	1	4	608
1192	0	4	1	4	3	1	12	1	9	2	0	254	1	740	2	5	608
1193	0	2	1	2	2	0	3	2	1	1	0	1250	5	918	3	1	318
1195	0	4	1	2	2	1	7	2	2	4	2	360	2	386	2	2	445
1196	1	3	1	3	3	1	12	2	3	6	4	380	3	798	2	3	516
1197	0	4	1	2	2	0	12	1	0	0	0	980	5	1228	3	1	445
1198	0	2	1	4	3	1	12	2	8	3	1	980	5	1814	3	1	520
1199	1	1	1	1	1	1	12	2	9	6	0	244	1	650	1	4	256
1200	0	2	1	2	2	0	9	2	9	2	2	980	5	539	3	1	318
1203	1	1	1	2	2	1	9	1	3	4	1	244	1	1798	1	3	299
1204	0	4	1	1	1	0	12	2	8	5	3	360	2	520	2	3	365
1205	0	4	1	2	2	0	8	2	4	5	3	360	2	844	2	4	445
1207	0	3	1	4	4	0	12	2	6	6	2	380	3	1082	2	3	595
1208	0	3	1	2	1	0	9	2	4	8	6	380	3	999	2	3	417
1209	1	2	1	2	2	1	7	1	4	9	4	244	1	647	1	5	318
1210	0	4	1	2	2	1	12	2	8	11	5	244	1	913	1	4	445
1213	1	3	1	2	2	1	0	1	3	5	3	244	1	922	1	3	417
1214	0	4	1	1	1	1	4	1	2	7	5	244	1	930	1	3	365
1215	0	4	1	3	3	0	12	2	8	5	3	360	2	1084	2	4	525
1216	0	4	1	2	2	0	12	1	9	10	2	360	2	939	2	4	445
1217	0	3	1	4	3	1	9	1	4	7	0	380	3	822	2	3	595
1219	1	2	1	2	3	1	12	2	8	5	3	587	4	464	3	2	318
1223	0	3	1	4	2	0	12	1	2	2	0	380	3	1083	2	3	595
1225	0	4	1	1	1	1	6	2	4	3	0	244	1	486	1	5	365
1226	0	4	1	4	4	1	4	1	7	6	2	360	2	1154	2	3	608
1228	0	4	1	2	2	0	12	1	4	5	3	244	1	870	1	3	445
1230	0	3	1	4	3	1	12	1	2	5	3	500	3	1400	2	3	595
1237	0	2	1	4	3	1	11	1	2	4	0	1000	5	2600	4	1	520
1238	0	4	1	4	3	0	12	1	9	5	3	360	2	1400	2	4	608
1239	0	4	1	4	3	0	10	1	4	5	3	250	3	1300	2	3	608
1240	0	3	1	3	3	1	12	1	4	4	2	300	3	2500	2	2	516
1242	0	4	1	2	2	0	7	1	4	4	0	250	1	400	2	5	445
1243	0	4	1	2	2	0	12	1	7	4	1	400	3	2000	2	4	445
1244	0	4	1	2	2	0	9	1	4	1	1	200	2	1000	1	3	445
1245	0	4	1	2	2	0	9	1	4	5	3	250	1	900	2	3	445
1246	0	4	1	2	2	0	8	1	0	0	0	980	5	1300	3	1	445
1247	0	4	1	2	2	0	8	1	4	4	1	270	1	1300	2	3	445
1248	0	4	1	2	2	0	8	1	4	0	0	250	2	750	2	4	445
1252	0	4	1	2	2	1	12	1	12	5	3	300	1	1794	2	4	445
1253	0	3	1	2	2	1	12	1	7	2	0	400	3	592.5	2	3	417
1254	0	4	1	2	2	0	12	1	9	5	3	400	4	1800	2	5	445
1256	0	4	1	2	2	0	12	1	4	4	2	200	2	2300	1	4	445
1266	0	4	1	2	2	1	6	2	4	9	7	250	1	1100	2	2	445
1267	0	2	1	2	2	1	6	2	4	8	0	200	4	1800	1	1	318
1268	0	4	1	2	2	1	6	2	4	7	0	200	2	900	1	4	445
1270	0	3	1	2	2	1	3	2	4	8	2	380	3	700	2	2	417
1273	1	2	1	1	1	1	5	2	11	1	0	244	1	650	1	5	289
1274	0	4	1	2	2	0	12	2	8	2	0	300	2	7000	2	1	445
1275	0	4	1	1	1	0	4	2	8	6	1	200	1	740	1	2	365
1276	0	3	1	2	2	1	3	2	4	6	4	300	3	600	2	2	417
1277	0	3	1	2	2	1	10	2	2	6	1	380	3	1200	2	2	417
1279	0	4	1	2	2	0	6	2	4	7	2	360	2	5167	2	3	445
1280	0	4	1	2	2	0	7	2	4	10	3	244	1	1210	1	3	445
1281	0	4	1	2	2	0	5	2	4	6	1	300	2	1442	2	1	445
1284	0	4	1	2	2	0	5	2	4	3	0	250	2	1650	2	1	445
1285	0	4	1	2	2	0	6	2	4	3	0	244	1	850	1	4	445
1286	0	4	1	2	2	0	12	2	4	5	3	200	2	1299	1	2	445
1287	0	4	1	3	2	0	8	2	4	9	1	250	1	1300	2	5	525
1290	0	4	1	1	1	0	7	2	4	5	3	250	2	687	2	3	365
1297	0	4	1	2	2	0	5	2	4	4	2	250	1	330	2	4	445
1302	0	4	1	2	2	0	5	2	7	4	0	200	1	1100	1	5	445
1303	0	4	1	2	2	0	8	2	9	4	0	150	1	1200	1	3	445
1304	0	4	1	2	2	0	5	2	4	4	2	200	2	550	1	3	445
1305	0	4	1	2	2	0	12	2	4	5	3	250	1	1800	2	3	445
1306	0	4	2	2	2	0	7	2	4	9	3	200	1	2000	1	5	445
1313	0	4	1	2	2	0	7	2	4	4	1	300	2	750	2	3	445
1314	0	4	1	2	2	0	7	2	12	4	0	150	1	1000	1	5	445
1315	0	4	1	2	2	0	7	1	4	7	4	250	1	900	2	3	445
1317	0	4	1	2	2	0	5	2	4	9	6	200	1	700	1	4	445
1318	0	4	1	2	2	0	5	2	9	5	3	160	1	400	1	1	445
1322	0	4	1	2	2	0	7	2	11	4	0	160	1	429	1	5	445
1325	0	4	1	2	2	0	12	2	4	5	3	250	2	800	2	3	445
1326	0	4	1	2	2	0	12	1	4	4	1	250	2	1500	2	3	445
1330	0	4	1	2	2	0	12	1	11	6	2	244	1	1100	1	5	445
1331	0	4	1	4	4	0	12	1	3	6	4	300	3	1400	2	2	608
1333	0	4	1	2	2	0	3	2	4	10	8	200	1	1300	1	4	445
1335	0	4	1	1	1	1	9	1	4	4	2	300	2	850	2	2	365
1337	0	2	1	4	3	1	12	1	5	5	3	786	4	2000	4	3	520
1339	0	4	1	2	2	0	8	2	7	6	0	400	2	1500	2	4	445
1340	0	4	1	2	2	0	8	2	4	5	3	250	1	800	2	3	445
1341	0	4	1	2	2	0	8	2	4	4	0	250	1	600	2	3	445
1344	0	4	1	2	2	0	7	2	4	5	3	250	1	1200	2	4	445
1351	0	2	1	2	2	1	12	1	6	4	2	587	4	82.5	3	1	318
1352	0	4	1	2	2	0	12	1	4	2	0	360	2	1390.91	2	3	445
1353	0	2	1	4	3	1	12	1	2	3	1	587	4	1206	3	1	520
1354	0	2	1	4	3	0	12	1	1	6	4	587	4	1856	3	2	520
1356	0	4	1	2	3	1	12	2	8	6	2	360	2	1367	2	4	445
1357	0	4	1	2	2	0	12	1	6	4	2	380	3	1290.75	2	2	445
1359	0	4	1	2	1	1	12	1	4	8	6	244	1	785.14	1	2	445
1361	0	4	1	2	1	1	9	1	4	10	3	244	1	753	1	2	445
1362	0	2	1	2	2	0	12	1	6	4	2	587	4	1549	3	2	318
1364	0	2	1	2	2	1	12	1	4	4	2	587	4	1539.75	3	1	318
1365	0	4	1	2	2	1	12	1	4	5	3	360	2	1142.25	2	4	445
1366	0	3	1	2	2	1	12	1	1	3	1	380	3	1399.5	2	2	417
1367	0	4	1	1	1	1	12	1	4	3	1	360	2	2271.75	2	1	365
1368	0	2	1	2	2	1	12	1	2	3	1	587	4	491.25	3	2	318
1369	0	4	1	2	2	0	9	1	4	6	3	244	1	1536.75	1	5	445
1370	0	4	1	2	2	1	12	1	11	4	2	244	1	2629	1	3	445
1371	1	3	1	2	3	1	12	1	9	5	3	980	5	1481	3	5	417
1372	0	2	1	3	2	0	12	1	2	3	1	587	4	1438.67	3	2	431
1373	0	2	1	1	1	0	9	1	1	5	3	1250	5	1394	3	3	289
1374	0	4	1	2	2	0	12	1	4	1	0	360	2	1228.2	2	3	445
1375	0	2	1	3	3	1	12	1	5	4	2	980	5	3214.5	3	1	431
1376	0	2	1	4	3	0	12	1	2	4	2	587	4	3825	3	2	520
1378	1	4	1	3	2	1	12	2	1	5	3	1250	5	1162	3	3	525
1380	0	2	1	2	2	0	3	1	12	1	0	980	5	794	3	1	318
1381	0	3	1	4	3	0	6	2	3	5	3	380	3	916	2	3	595
1382	0	2	1	3	3	0	12	1	1	5	3	587	4	2135	3	3	431
1383	0	2	1	4	3	1	12	1	2	6	4	980	5	1039	3	3	520
1385	0	4	1	3	3	0	12	1	6	5	3	360	2	900	2	3	525
1386	0	2	1	2	3	1	12	1	3	2	0	980	5	1220	3	2	318
1387	0	2	1	4	4	1	12	1	3	4	1	980	5	4428	3	1	520
1388	0	2	1	3	3	0	12	1	12	3	0	587	4	806	3	2	431
1389	0	2	1	2	2	0	4	1	7	4	2	980	5	387	3	2	318
1390	0	2	1	2	2	0	6	1	12	1	0	980	5	1026	3	1	318
1391	0	2	1	2	2	1	12	1	10	9	5	587	4	350	3	2	318
1392	0	4	1	3	3	0	12	1	11	3	1	400	1	1081	2	5	525
1393	0	3	1	3	2	0	12	1	11	3	0	380	3	2394	2	5	516
1394	0	2	1	2	3	0	12	1	9	5	3	587	4	2431	3	2	318
1395	0	2	1	2	3	0	6	1	6	4	1	980	5	628.5	3	1	318
1396	1	3	1	3	3	1	12	1	7	4	2	1200	4	2871	4	3	516
1398	0	3	1	2	2	1	12	1	2	5	3	700	3	1673	3	4	417
1402	0	2	1	2	2	1	12	2	2	4	2	800	5	1467	3	2	318
1403	0	2	1	3	3	0	12	1	7	6	3	980	5	906	3	3	431
1404	0	2	1	3	3	0	12	1	7	3	1	980	5	1978	3	1	431
1405	0	2	1	3	3	1	12	1	1	5	3	1400	5	2873	4	2	431
1407	0	2	1	3	3	1	12	1	2	4	1	1200	5	1534	4	2	431
1408	0	4	1	4	4	1	12	1	0	0	0	980	5	1045	3	1	608
1411	0	2	1	2	2	1	12	1	2	6	2	600	4	862	3	3	318
1412	1	1	1	4	4	1	12	1	7	3	1	1000	2	534	4	3	445
1413	1	1	1	3	3	1	12	1	1	3	1	1250	5	750	3	3	409
1414	1	3	1	3	3	1	12	1	9	4	0	780	5	896	3	5	516
1415	1	2	2	3	3	1	12	1	1	4	1	1200	5	2025	4	3	431
1416	0	4	1	3	3	1	12	1	7	4	1	1000	2	1704	4	3	525
1417	0	4	1	1	1	0	12	1	9	5	3	1000	2	676	4	5	365
1418	0	4	1	3	4	0	12	1	0	0	0	980	5	72	3	1	525
1419	1	3	1	4	4	1	12	1	2	5	3	750	2	1314	3	3	595
1421	1	4	1	4	4	1	12	1	7	5	3	1700	4	2950	4	3	608
1423	0	4	1	2	2	1	12	1	4	4	2	360	2	596.25	2	3	445
1425	1	2	1	2	2	1	6	1	2	5	3	587	4	744	3	3	318
1426	0	4	1	2	2	0	12	1	4	6	1	244	1	1201	1	3	445
1428	0	4	1	2	2	0	6	1	3	6	2	587	4	544.5	3	3	445
1429	1	4	1	2	2	1	12	1	3	5	3	360	2	1483	2	2	445
1430	0	4	1	2	2	0	12	1	11	3	0	244	1	2863.5	1	4	445
1431	1	3	1	1	1	1	12	1	4	4	1	244	1	721.5	1	3	309
1432	0	4	1	2	2	0	12	1	3	4	2	587	4	1700	3	1	445
1433	0	4	1	2	3	1	12	1	11	5	3	244	1	1081	1	3	445
1434	0	4	1	3	4	0	12	1	7	5	3	1200	2	1116	4	3	525
1438	0	2	1	2	2	0	12	1	1	8	3	1000	5	910	4	4	318
1439	0	4	1	2	2	0	12	1	8	5	3	400	2	976	2	3	445
1440	0	4	1	2	2	0	12	1	3	3	1	350	2	1070	2	2	445
1441	0	4	1	2	2	0	12	1	2	4	2	980	5	1610	3	2	445
1442	1	4	1	1	1	1	12	1	9	3	1	980	5	410	3	1	365
1444	0	4	1	2	2	0	6	2	8	4	1	400	3	859	2	3	445
1447	0	3	1	2	2	1	12	1	2	2	0	550	3	2066	2	1	417
1449	0	4	1	1	1	0	8	1	4	7	0	300	2	360	2	4	365
1451	0	4	1	1	1	1	8	2	9	5	3	120	1	1126	1	5	365
1453	0	4	1	2	2	1	12	2	9	8	1	240	2	2246	1	5	445
1454	0	4	1	2	3	0	12	2	2	4	2	380	2	1372	2	3	445
1455	0	4	1	2	2	0	12	1	9	7	1	244	1	1068	1	5	445
1456	0	4	1	2	2	0	12	1	4	6	2	400	2	598	2	3	445
1458	0	4	1	2	2	0	12	1	8	4	1	350	2	784	2	3	445
1459	0	4	1	1	2	0	8	1	9	4	1	360	2	714	2	1	365
1460	0	2	1	1	1	0	12	2	9	11	0	587	4	1375	3	2	289
1465	1	2	1	2	2	1	12	1	0	7	2	244	1	1198.5	1	5	318
1468	0	4	1	2	1	0	12	1	4	7	5	360	2	1416	2	3	445
1470	0	2	1	4	4	1	12	1	4	4	2	587	4	781.5	3	2	520
1471	0	4	1	4	3	0	10	1	7	4	0	244	1	4007	1	3	608
1472	0	4	1	4	3	0	12	1	9	11	0	360	2	1983	2	1	608
1473	0	4	1	4	3	0	12	1	7	7	5	360	2	2221	2	3	608
1474	0	3	2	3	3	0	11	1	7	3	2	380	3	271	2	2	516
1475	0	2	1	2	2	0	11	1	4	5	3	980	5	982.8	3	3	318
1476	0	4	1	2	2	0	7	1	4	7	5	360	2	1266.75	2	2	445
1477	1	2	1	4	4	1	10	1	2	5	3	360	2	1189.2	2	2	520
1479	0	2	1	4	3	0	12	1	2	4	2	980	5	1830.6	3	2	520
1481	0	3	1	2	2	1	9	1	4	2	0	380	3	437.25	2	1	417
1483	0	4	1	3	3	0	9	2	10	6	4	360	2	210	2	3	525
1484	0	4	1	3	3	0	12	2	3	4	2	360	2	1537.5	2	2	525
1485	0	4	1	2	2	0	6	2	3	6	4	360	2	822	2	2	445
1486	0	4	1	4	4	0	12	1	2	6	4	980	5	2239.5	3	3	608
1487	1	3	1	4	3	1	6	1	4	4	2	587	4	1135.5	3	2	595
1488	1	2	1	1	1	1	5	2	4	2	0	360	2	660	2	1	289
1490	0	2	1	2	2	1	4	1	4	5	3	587	4	1084.5	3	2	318
1491	0	2	1	2	2	1	4	1	3	5	3	587	4	1084.5	3	2	318
1492	0	2	1	4	1	1	0	1	2	8	0	587	4	1584.75	3	3	520
1493	0	4	1	4	4	0	9	1	2	7	5	360	2	1206	2	2	608
1495	0	4	1	3	3	1	12	1	4	4	2	360	2	619	2	2	525
1496	0	4	1	2	2	0	4	1	12	1	0	244	1	975	1	5	445
1498	1	2	1	4	4	1	12	1	1	6	3	1250	5	658.5	3	2	520
1499	0	4	1	2	2	1	6	1	4	6	4	360	2	1217.25	2	3	445
1500	1	2	1	3	2	1	12	1	6	4	2	587	4	961.5	3	1	431
1501	0	3	1	4	3	1	0	1	2	4	2	380	3	1685.25	2	2	595
1502	1	4	1	1	1	1	11	1	9	3	0	587	4	1150	3	1	365
1503	0	4	2	3	3	0	11	1	4	7	4	360	2	565.5	2	3	525
1504	0	4	1	3	3	0	12	1	4	6	4	360	2	1178.25	2	2	525
1505	0	2	1	4	4	1	11	1	2	7	2	587	4	2143	3	4	520
1506	0	3	1	1	1	1	12	1	4	4	2	380	3	1232	2	2	309
1507	0	4	3	1	1	0	12	1	9	12	4	360	2	720	2	5	365
1509	0	4	1	1	1	0	12	1	10	2	0	360	2	1560	2	4	365
1510	0	3	1	2	2	0	6	1	4	2	0	380	3	539	2	1	417
1511	0	2	1	2	2	0	12	1	2	1	0	980	5	737.45	3	1	318
1512	0	4	1	4	4	1	12	1	9	4	0	360	2	692.25	2	3	608
1513	1	2	1	4	3	1	10	1	2	4	2	980	5	1362	3	2	520
1514	0	2	1	3	2	0	12	1	1	4	2	1250	5	1585.5	3	2	431
1515	0	2	1	4	4	0	12	1	2	3	0	980	5	590.67	3	4	520
1516	1	3	1	4	4	1	12	1	9	3	0	380	3	978	2	5	595
1517	1	2	1	4	4	1	12	1	9	4	1	360	2	741.75	2	4	520
1518	1	2	1	2	2	1	0	1	1	2	0	1250	5	1529	3	1	318
1519	1	2	1	4	4	1	12	1	1	4	2	1250	5	1280	3	2	520
1520	1	2	1	2	2	1	12	1	2	2	0	980	5	1633	3	1	318
1521	0	2	1	4	2	1	12	1	5	6	3	750	5	6764	3	3	520
1522	1	3	1	3	4	1	12	1	2	6	2	980	5	2895	3	4	516
1523	0	4	1	2	1	0	6	1	4	2	0	360	2	1227	2	1	445
1524	1	2	1	2	2	1	12	1	9	2	0	360	2	762	2	5	318
1525	1	4	1	3	4	1	12	1	5	4	2	980	5	1316	3	3	525
1526	0	2	1	2	3	0	9	1	12	2	0	980	5	721.5	3	1	318
1527	0	2	1	3	3	0	12	1	2	4	2	587	4	891	3	2	431
1528	0	2	1	3	3	0	12	1	2	5	3	587	4	1097.25	3	4	431
1529	0	2	1	3	4	0	12	1	2	5	3	587	4	2880.75	3	4	431
1531	0	3	1	3	3	0	12	1	9	4	0	380	3	1815	2	5	516
1532	1	3	1	2	1	1	9	1	9	6	2	360	2	727.71	2	4	417
1533	0	2	1	1	1	1	0	1	12	1	0	980	5	736	3	1	289
1534	0	2	1	1	1	1	0	1	12	1	0	980	5	652.5	3	1	289
1535	0	2	1	2	2	0	6	1	2	4	2	587	4	2100	3	3	318
1536	1	4	1	3	3	1	12	1	2	6	2	587	4	1888	3	3	525
1538	0	2	1	3	4	1	12	1	12	1	0	980	5	5217.6	3	1	431
1539	1	4	1	2	2	1	9	1	12	1	0	980	5	1861.5	3	1	445
1540	0	2	1	2	2	1	12	1	12	1	0	980	5	576	3	1	318
1541	0	4	1	3	4	0	12	1	11	5	3	244	1	1870	1	4	525
1542	0	3	1	3	4	0	12	1	2	5	3	380	3	1546	2	3	516
1544	0	4	1	2	3	0	12	1	9	3	0	360	2	930	2	5	445
1548	0	3	1	2	3	1	12	1	2	4	2	380	3	1754	2	3	417
1549	1	1	1	4	4	1	12	1	11	1	0	244	1	1543	1	5	445
1551	0	4	1	2	2	0	11	1	9	2	0	360	2	882	2	5	445
1552	0	4	1	4	4	1	1	1	10	1	0	360	2	441	2	5	608
1553	0	2	1	4	4	1	12	1	7	0	0	980	5	2018	3	1	520
1555	0	4	1	2	2	0	5	1	4	5	3	360	2	1223	2	1	445
1556	1	2	1	1	1	1	1	1	4	3	0	587	4	606	3	1	289
1560	0	4	1	2	2	0	12	1	11	2	0	244	1	3210	1	5	445
1561	0	2	1	2	2	0	11	1	4	8	2	587	4	1375	3	2	318
1565	0	4	1	2	2	1	7	1	11	6	0	244	1	1122	1	5	445
1566	0	4	1	2	3	0	0	1	4	4	2	200	2	771.6	1	2	445
1568	0	2	1	2	3	0	12	1	11	5	3	587	4	1985	3	2	318
1569	0	3	1	4	4	1	12	1	12	7	4	100	3	1627	1	3	595
1570	0	4	1	2	3	1	12	1	1	2	0	200	2	2977	1	2	445
1571	0	4	2	2	2	1	12	1	11	7	2	244	1	2588	1	5	445
1574	0	4	1	4	4	1	12	1	1	4	0	360	2	873	2	1	608
1575	0	3	1	2	3	1	12	1	4	4	2	380	3	370	2	1	417
1576	0	4	1	2	2	1	12	1	4	5	3	360	2	804	2	3	445
1577	0	4	1	3	3	0	8	1	2	8	5	360	2	1367	2	2	525
1578	0	3	1	1	1	1	8	1	9	1	0	380	3	1876.5	2	5	309
1579	0	3	1	2	2	0	12	1	4	5	3	380	3	1449	2	3	417
1580	0	3	1	2	2	1	12	1	0	7	0	380	3	1464	2	1	417
1581	0	4	1	3	3	1	12	1	4	6	4	360	2	1197	2	4	525
1584	0	4	1	4	4	1	12	1	12	6	2	360	2	1961	2	3	608
1585	0	2	1	1	1	1	12	1	4	4	2	980	5	705	3	1	289
1588	1	1	1	2	2	1	12	1	1	7	3	1250	5	695.4	3	3	299
1590	0	3	1	4	4	0	12	1	10	2	1	380	3	1207.5	2	2	595
1591	0	3	1	2	2	0	8	1	4	4	2	380	3	1233	2	3	417
1592	0	3	1	1	1	1	4	1	4	4	2	380	3	1078.5	2	3	309
1594	1	1	1	4	4	1	12	1	4	6	2	380	3	1708	2	2	445
1595	0	4	1	1	1	0	12	1	7	6	3	360	2	1530.75	2	3	365
1596	1	4	1	2	2	1	12	1	0	0	0	980	5	1347.75	3	1	445
1597	0	2	1	2	2	1	12	1	4	5	3	587	4	1284	3	3	318
1598	0	3	1	4	4	0	12	1	9	6	2	380	3	2195.25	2	4	595
1600	0	2	1	4	4	0	12	1	0	5	3	587	4	1317	3	2	520
1601	0	2	1	4	4	0	12	1	2	6	4	587	4	4707	3	1	520
1602	1	4	1	2	2	1	4	1	11	3	3	360	2	481	2	5	445
1604	1	4	1	2	2	1	12	1	1	4	0	587	4	2628	3	3	445
1608	0	4	1	2	2	1	11	1	2	7	3	360	2	2284.5	2	3	445
1609	0	2	1	4	3	0	12	1	2	6	4	587	4	1152	3	3	520
1610	0	4	1	4	3	1	12	1	1	6	1	360	2	1216	2	3	608
1612	0	2	1	2	2	1	12	1	2	3	1	800	5	1530	3	3	318
1614	1	3	1	2	2	1	9	1	12	2	0	980	5	492	3	1	417
1615	0	4	1	2	2	1	12	1	2	3	0	360	2	4139	2	5	445
1617	0	4	1	2	2	1	12	1	12	4	1	244	1	1071	1	5	445
1618	0	2	1	2	2	1	12	1	9	6	2	587	4	1175	3	3	318
1619	0	3	1	2	2	1	12	1	4	3	1	380	3	811	2	2	417
1620	0	4	1	2	3	1	12	1	7	8	4	360	2	1790	2	3	445
1621	0	4	1	2	3	0	12	1	4	6	4	360	2	1623	2	3	445
1623	0	2	1	2	2	0	12	1	2	5	3	587	4	992	3	2	318
1624	0	3	1	4	3	1	12	1	9	3	0	350	3	701	2	2	595
1625	0	4	1	2	2	0	5	1	10	5	3	360	2	1611	2	4	445
1627	0	2	1	3	3	1	12	1	2	4	2	587	4	243	3	2	431
1629	0	3	1	1	2	0	12	1	4	4	2	380	3	826	2	2	309
1630	0	2	1	2	3	0	12	1	10	5	3	587	4	1469	3	1	318
1631	0	2	1	2	3	0	12	1	4	3	1	587	4	1132.5	3	1	318
1632	1	3	1	2	2	1	12	1	1	7	0	380	3	2099	2	4	417
1633	0	4	1	2	3	0	12	1	4	2	0	360	2	950	2	3	445
1634	0	4	2	2	2	1	12	1	2	5	3	360	2	2112	2	3	445
1635	0	4	1	2	2	1	12	2	10	5	3	244	1	2265	1	2	445
1636	0	4	1	3	3	0	12	2	10	5	3	360	2	3235	2	4	525
1637	0	4	1	2	2	1	2	2	4	8	2	244	1	1925	1	5	445
1638	0	4	1	1	2	0	12	2	8	1	0	360	2	793	2	2	365
1639	0	4	1	2	2	0	12	2	4	5	3	360	2	1513	2	2	445
1640	0	4	1	2	3	0	12	2	4	6	2	244	1	1739	1	4	445
1644	0	2	1	2	2	1	12	2	1	2	0	1250	5	1288	3	2	318
1645	0	2	1	1	2	0	12	2	2	4	2	587	4	1118	3	3	289
1652	0	4	1	2	2	1	12	1	4	3	1	360	2	4420.5	2	1	445
1653	0	3	1	3	3	0	3	1	7	8	2	380	3	924	2	5	516
1654	0	2	1	3	3	1	3	1	1	6	1	1250	5	660	3	4	431
1655	0	4	1	2	3	1	12	1	11	3	0	244	1	1470	1	4	445
1656	1	1	1	4	3	1	12	2	8	5	3	587	4	1133	3	4	445
1657	0	2	1	1	2	1	12	1	8	3	1	587	4	977	3	1	289
1658	0	3	1	4	3	1	12	1	4	3	1	380	3	1088	2	2	595
1659	0	4	1	3	3	0	12	1	3	4	2	300	3	1001	2	2	525
1660	0	2	1	3	3	1	12	1	3	3	1	587	4	699	3	1	431
1661	0	4	1	2	2	1	4	1	0	0	0	980	5	313	3	1	445
1662	0	2	1	2	2	1	12	1	2	2	0	980	5	1598	3	2	318
1663	0	2	1	3	3	1	12	1	3	5	3	500	4	1280	2	4	431
1664	1	3	1	2	2	1	2	1	11	5	3	587	4	304.5	3	4	417
1665	0	4	1	2	2	1	12	2	4	4	2	360	2	709	2	2	445
1666	0	4	1	2	2	0	0	2	4	6	2	360	2	706	2	4	445
1668	0	4	1	2	2	1	12	2	8	7	5	244	1	285	1	3	445
1669	0	2	1	4	4	0	12	1	4	2	0	980	5	1338	3	1	520
1670	0	4	1	2	3	1	12	2	8	6	2	360	2	1367	2	4	445
1671	0	4	1	2	2	1	12	1	9	9	0	360	2	2352	2	3	445
1672	0	4	1	2	1	1	12	1	4	5	3	244	1	1012	1	5	445
1673	0	4	1	2	3	0	12	1	10	1	0	360	2	2332	2	5	445
1676	0	2	1	2	2	1	12	2	7	4	2	587	4	1816	3	1	318
1679	0	4	1	2	2	0	10	1	2	11	6	360	2	2018	2	2	445
1680	0	4	1	3	3	0	8	1	4	3	0	244	1	982	1	4	525
1682	0	4	1	2	2	0	2	2	4	6	4	244	1	486	1	2	445
1683	0	4	1	3	2	1	10	2	4	8	0	360	2	816	2	1	525
1684	0	3	1	2	3	1	12	2	8	9	2	380	3	960	2	1	417
1686	0	4	1	1	1	1	12	1	4	10	0	244	1	540	1	3	365
1687	0	4	1	2	1	0	12	2	4	4	2	244	1	534	1	3	445
1688	0	4	1	2	2	0	12	2	8	5	3	244	1	1476	1	2	445
1689	0	4	1	2	3	0	12	2	6	5	3	360	2	1092	2	3	445
1690	1	2	1	1	1	1	3	2	11	2	0	244	1	684	1	5	289
1691	0	2	1	2	3	0	12	2	7	6	4	980	5	2460	3	3	318
1692	0	4	1	3	3	1	12	1	10	5	3	380	3	1694	2	3	525
1693	0	4	1	2	3	0	12	2	4	6	0	244	1	1094	1	4	445
1694	0	4	1	2	1	1	12	2	4	7	0	360	2	1090	2	3	445
1695	0	4	1	3	2	0	12	2	8	5	3	360	2	1842	2	3	525
1696	0	3	1	2	2	1	2	1	3	4	2	380	3	154	2	1	417
1697	0	4	1	2	2	0	8	1	4	3	1	360	2	394	2	3	445
1699	0	4	1	2	3	0	12	2	8	7	1	244	1	1740	1	5	445
1700	0	4	1	2	3	1	12	2	4	4	2	360	2	756	2	1	445
1703	0	4	1	2	2	1	10	2	4	5	3	360	2	992	2	5	445
1704	0	4	1	2	2	1	2	2	4	6	0	244	1	966	1	3	445
1705	0	4	1	2	3	1	12	2	7	4	2	360	2	1222	2	2	445
1706	0	4	2	2	2	1	12	2	4	7	1	360	2	911	2	1	445
1707	0	4	1	2	2	1	12	2	4	2	0	244	1	612	1	5	445
1709	0	4	1	2	3	0	12	1	9	5	3	244	1	1152	1	5	445
1711	0	4	1	2	3	0	12	2	3	4	0	244	1	1142	1	3	445
1712	0	4	1	2	2	0	3	2	6	6	1	244	1	1104	1	3	445
1714	0	2	1	4	3	1	12	2	5	4	2	1000	5	1559	4	2	520
1715	0	3	1	4	3	1	12	2	7	4	2	300	3	1159	2	2	595
1716	1	4	1	2	2	1	4	2	4	8	4	200	3	1070	1	1	445
1718	0	4	1	2	2	0	12	2	4	5	3	200	1	869	1	3	445
1721	1	4	1	2	2	1	12	2	3	4	2	300	2	1146	2	2	445
1724	0	4	1	4	3	0	12	2	4	7	4	400	3	3023	2	2	608
1725	0	4	1	1	2	0	12	2	4	8	2	244	1	1304	1	4	365
1728	0	2	1	4	4	0	12	1	1	5	3	1250	5	1595	3	3	520
1731	1	4	1	3	2	1	12	1	4	5	3	150	2	1082	1	2	525
1733	0	4	1	4	3	0	8	1	9	6	2	200	1	1065	1	5	608
1734	0	4	1	1	1	1	4	2	8	2	0	360	2	1004	2	2	365
1735	0	4	1	2	2	1	2	2	4	5	3	200	2	1510	1	4	445
1736	0	2	1	1	1	1	12	2	5	5	3	786	4	1510	4	3	289
1737	0	4	1	2	2	0	12	2	7	5	3	200	4	880	1	2	445
1740	0	2	1	1	1	1	12	2	5	5	3	786	4	902	4	3	289
1742	0	4	1	1	1	0	12	2	4	5	3	250	1	970	2	3	365
1743	0	4	1	2	2	1	4	2	10	1	0	300	1	540	2	5	445
1744	1	3	1	2	2	1	12	2	8	2	0	300	1	2188	2	5	417
1745	1	3	1	1	1	1	12	2	6	5	3	450	4	2188	4	3	309
1746	1	3	1	1	1	1	12	2	6	5	3	450	4	2188	4	3	309
1747	0	4	1	2	2	0	8	2	4	4	2	200	2	1528	1	2	445
1748	0	2	1	2	2	0	6	2	6	5	3	450	4	1528	4	3	318
1749	0	2	1	3	3	0	12	2	1	8	2	1250	5	2196	3	4	431
1750	1	2	1	3	4	1	10	2	4	6	2	360	2	124.5	2	5	431
1752	0	4	1	2	3	1	8	2	4	5	3	150	2	386	1	2	445
1753	0	4	1	2	3	0	8	2	4	5	3	120	2	1056	1	3	445
1754	0	4	1	2	3	0	8	2	4	5	3	360	2	840	2	3	445
1757	0	4	1	2	3	0	12	2	7	6	3	400	3	1626	2	3	445
1761	0	4	1	2	3	0	12	1	9	5	3	300	2	1315.5	2	5	445
1763	0	4	1	2	3	0	12	1	6	0	0	400	3	2163.75	2	2	445
1769	0	2	1	4	4	1	12	1	1	2	0	1250	5	1120.5	3	2	520
1772	0	4	1	3	4	1	12	1	1	2	0	800	2	930	3	4	525
1774	0	2	1	2	2	1	12	1	3	2	0	280	4	1521	2	3	318
1775	0	2	1	4	4	1	12	1	1	4	2	1250	5	1554	3	3	520
1777	0	4	1	2	3	1	12	1	3	3	1	350	2	1157	2	2	445
1778	0	4	1	2	2	0	10	2	2	0	0	170	2	697	1	3	445
1781	0	4	2	4	4	0	12	1	9	7	2	97	3	1950	1	5	608
1784	1	1	1	2	3	1	2	1	9	2	0	150	2	639.75	1	5	299
1787	0	2	1	4	4	0	12	1	7	3	1	1000	5	2604	4	2	520
1792	0	4	1	4	4	0	12	1	3	6	0	400	4	993.75	2	5	608
1794	0	4	1	2	2	1	4	1	12	1	0	380	3	394	2	5	445
1795	0	2	1	4	4	1	10	1	7	3	1	500	5	1517.25	2	2	520
1797	0	4	1	1	2	0	2	2	9	2	0	244	1	449	1	4	365
1798	0	4	1	2	3	0	6	1	4	2	0	250	3	637	2	4	445
1801	0	4	1	2	2	0	12	1	3	4	2	350	3	1687	2	2	445
1804	0	4	1	4	3	1	12	1	9	4	1	400	1	1359.75	2	5	608
1806	0	2	1	4	3	0	12	1	1	5	3	1500	5	1433	4	1	520
1813	0	2	1	4	4	0	12	1	2	4	2	587	4	1349.25	3	2	520
1814	0	4	1	3	2	0	12	1	9	4	0	400	5	1473	2	5	525
1815	1	3	1	4	3	1	12	1	9	3	0	360	2	1401.6	2	5	595
1818	1	3	1	4	3	1	12	1	11	3	0	244	1	866	1	5	595
1820	0	4	1	4	3	1	12	1	2	1	0	360	2	882.75	2	3	608
1821	0	2	2	4	3	0	12	1	9	3	0	980	5	2719	3	5	520
1822	0	3	1	4	3	1	12	2	2	3	1	380	3	1090.5	2	1	595
1824	1	3	1	4	2	1	12	2	6	4	2	360	2	1091	2	3	595
1827	0	4	1	4	3	1	12	1	6	4	2	360	2	1609	2	2	608
1828	0	4	1	3	3	1	12	1	7	4	2	360	2	1968	2	2	525
1829	0	3	1	4	3	1	12	1	6	4	1	380	3	1620	2	3	595
1830	1	3	1	4	3	1	12	1	6	4	1	380	3	2529	2	2	595
1831	0	4	1	4	3	0	12	1	2	3	0	980	5	862	3	4	608
1832	0	2	1	4	3	1	6	1	9	2	0	980	5	720.75	3	4	520
1833	0	2	1	4	3	1	12	1	11	4	1	587	4	1816	3	1	520
1834	0	4	1	3	2	1	12	1	9	4	0	244	1	2437	1	5	525
1835	0	4	1	4	2	1	12	1	3	4	2	360	2	1209.75	2	3	608
1836	0	4	1	4	3	1	12	2	3	5	3	360	2	2972	2	2	608
1837	0	2	1	3	2	1	12	1	7	3	1	980	5	1050	3	1	431
1838	0	4	1	4	2	0	12	1	11	1	0	244	1	1074	1	5	608
1839	0	3	1	4	3	0	12	1	11	3	0	380	3	1424	2	3	595
1840	0	2	1	3	3	1	12	1	1	6	3	1250	5	965	3	1	431
1841	1	2	1	4	3	1	12	1	9	3	0	980	5	936	3	1	520
1842	1	3	1	3	2	1	3	1	9	1	0	360	2	1280	2	4	516
1843	0	4	1	4	3	0	12	2	4	4	2	360	2	1689	2	3	608
1844	0	3	1	4	3	0	12	1	7	4	1	380	3	1354.5	2	3	595
1846	1	3	2	4	3	1	10	1	9	3	0	380	3	5150.25	2	5	595
1847	1	3	1	4	4	1	12	1	7	4	2	200	2	1626	1	3	595
1848	0	4	1	3	3	1	12	2	4	4	2	360	2	3024.75	2	2	525
1849	0	4	1	4	3	0	12	2	2	6	4	360	2	1164	2	3	608
1850	0	2	1	4	4	1	12	2	3	6	3	587	4	1338	3	2	520
1852	0	4	1	2	2	0	12	2	4	5	3	360	2	1352	2	3	445
1855	0	3	1	3	2	0	10	2	7	4	2	380	3	930	2	2	516
1858	0	2	1	4	3	0	12	1	4	9	5	587	4	1961.25	3	2	520
1861	0	2	1	2	2	1	0	1	3	3	1	380	4	1152	2	1	318
1862	0	2	1	4	3	1	6	1	3	2	0	450	5	1290	2	2	520
1864	0	4	1	2	3	1	11	2	4	6	2	200	2	1114	1	2	445
1865	0	4	1	1	1	1	12	2	4	2	0	200	2	742	1	1	365
1866	0	4	1	2	2	1	5	2	8	6	0	360	2	270	2	5	445
1868	1	2	1	2	3	1	12	2	9	4	0	250	1	1036	2	5	318
1869	0	2	1	2	3	1	11	1	2	4	2	500	5	918	2	1	318
1871	0	3	2	2	2	1	12	2	7	8	3	320	3	492	2	1	417
1873	0	4	1	2	2	0	12	2	8	5	3	360	2	1441	2	4	445
1874	0	2	1	2	2	1	9	2	11	8	5	587	4	1142	3	1	318
1877	0	4	1	4	4	1	12	2	8	7	2	244	1	1156	1	4	608
1878	0	4	1	4	4	1	12	2	3	6	4	400	2	1695	2	2	608
1879	0	4	1	2	2	1	5	2	8	6	2	360	2	1014	2	3	445
1880	0	4	1	2	2	0	12	2	8	6	0	190	1	902	1	4	445
1883	0	4	1	2	2	1	5	2	7	4	2	360	2	546	2	1	445
1885	1	3	1	4	4	1	2	2	8	5	3	980	5	616	3	1	595
1886	0	4	1	2	2	1	12	2	11	10	1	587	4	1856	3	4	445
1887	0	4	1	1	1	0	12	2	8	4	2	360	2	912	2	2	365
1888	0	2	1	2	2	1	10	1	2	3	1	587	4	808	3	1	318
1889	1	2	1	1	1	1	10	1	4	7	1	360	2	900	2	3	289
1890	0	2	1	4	4	0	12	2	11	2	0	980	5	1244	3	2	520
1891	0	4	1	2	2	1	9	2	11	6	0	244	1	1700	1	5	445
1892	1	3	1	3	3	1	12	1	5	3	1	980	5	1926	3	2	516
1894	0	2	1	4	4	1	12	1	1	4	2	1250	5	1434	3	4	520
1895	0	2	1	1	1	0	5	2	11	7	0	587	4	1114	3	1	289
1896	0	3	1	2	2	0	9	2	8	8	5	380	3	1320	2	1	417
1899	1	2	1	2	2	1	6	2	8	3	1	244	1	834	1	1	318
1900	0	2	1	1	1	1	12	1	7	0	0	1500	4	12296	4	3	289
1901	1	1	1	3	3	1	12	1	5	3	1	587	4	3165	3	2	409
1902	0	4	1	4	3	0	12	1	7	4	2	400	2	1252	2	3	608
1904	0	4	1	4	4	0	12	1	12	5	3	400	4	1401	2	3	608
1905	1	3	1	4	3	1	12	1	1	4	2	1250	5	1514	2	2	595
1906	0	2	1	4	3	1	12	1	3	4	1	700	4	2843	3	4	520
1912	1	3	2	4	3	1	12	1	2	4	1	700	4	2374	3	5	595
1913	1	3	1	4	4	1	10	1	9	2	0	72	2	1240	1	5	595
1918	0	4	1	3	3	0	12	1	9	4	0	120	2	2202	1	5	525
1919	1	3	2	4	2	1	12	1	4	4	0	250	2	2391	2	1	595
1921	0	4	2	4	3	1	12	1	7	6	1	450	2	3045	2	4	608
1922	0	2	1	4	3	0	12	1	7	3	1	980	5	3703	3	2	520
1924	0	4	1	4	3	1	12	1	9	5	3	114	2	450	1	4	608
1926	0	4	1	3	3	0	12	1	3	4	2	300	3	1311	2	4	525
1927	1	3	1	4	4	1	11	1	8	4	0	300	2	1488	2	3	595
1931	0	4	1	4	3	0	12	1	9	6	1	350	4	363	2	4	608
1932	1	3	1	2	3	1	12	1	2	4	2	600	4	1598	3	2	417
1933	1	3	1	4	3	1	12	1	3	5	3	450	2	1876	2	3	595
1936	0	4	1	2	2	0	12	1	8	5	3	200	2	1606	1	3	445
1937	0	4	1	3	3	1	12	1	0	6	0	500	5	1565	2	5	525
1938	1	3	1	4	3	1	12	1	9	3	0	110	2	1714.8	1	5	595
1939	0	4	1	4	3	0	10	2	9	6	0	400	2	953	2	5	608
1940	0	2	1	3	4	0	12	1	1	8	3	1000	5	1744	4	3	431
1941	0	2	2	4	4	0	12	2	4	5	3	1000	5	1151	4	4	520
1943	0	4	1	4	3	1	12	1	3	4	2	500	2	1862	2	3	608
1945	0	4	1	2	2	1	12	1	4	5	3	300	2	1072.5	2	3	445
1948	0	4	1	3	2	0	12	1	11	1	0	110	2	789	1	5	525
1949	0	2	1	3	4	0	10	2	5	5	3	786	4	1140	4	3	431
1952	0	2	1	4	3	0	10	1	3	6	0	587	4	1299	3	3	520
1953	1	1	1	4	4	1	12	1	2	5	3	700	4	1050	3	3	445
1954	0	3	1	4	3	0	12	1	7	7	2	380	3	1979	2	4	595
1955	0	4	1	4	3	0	12	1	3	6	1	350	3	756	2	4	608
1956	0	2	1	3	3	0	12	1	7	7	0	587	4	1869.6	3	4	431
1957	0	2	1	3	3	0	10	2	3	5	3	587	4	753	3	3	431
1958	0	3	1	4	3	0	12	1	7	5	3	380	3	2568	2	3	595
1959	0	2	1	4	3	0	12	1	2	6	2	587	4	1236	3	4	520
1965	0	4	1	2	2	0	10	2	9	5	3	360	2	962	2	4	445
1966	0	4	1	4	4	0	12	1	3	5	3	360	2	1491	2	4	608
1967	0	4	1	4	4	0	12	1	3	5	3	400	4	384	2	2	608
1968	1	1	1	4	3	1	12	1	3	5	3	587	4	332	3	3	445
1969	0	2	1	4	3	0	12	1	1	4	2	587	4	964.5	3	3	520
1970	0	4	1	2	3	0	12	2	9	6	2	360	2	748	2	5	445
1971	0	2	1	2	3	0	12	2	3	5	3	587	4	1689	3	3	318
1972	0	3	1	2	3	0	0	2	4	4	2	380	3	635	2	2	417
1973	0	4	1	4	4	0	12	2	3	4	0	587	4	663	3	1	608
1974	0	4	1	2	2	0	12	2	9	4	0	244	1	1491.6	1	5	445
1975	0	2	1	2	3	0	12	2	1	4	1	1250	5	2940	3	4	318
1976	0	4	1	2	2	1	12	2	4	3	1	360	2	1888	2	2	445
1977	0	4	1	4	3	0	12	1	0	0	0	980	5	1685	3	1	608
1978	0	3	1	4	3	0	12	1	4	5	3	380	3	1309	2	3	595
1979	0	3	1	2	2	0	12	2	11	4	1	380	3	1259	2	2	417
1980	0	2	1	2	3	0	12	2	1	4	2	1250	5	292	3	2	318
1981	0	3	2	2	2	0	12	1	6	7	2	380	3	9565	2	4	417
1982	0	3	1	2	2	0	12	1	4	5	3	380	3	1208	2	2	417
1983	0	2	1	2	2	0	12	2	5	5	3	786	4	1054	4	3	318
1984	1	1	2	4	4	1	12	2	3	10	4	380	3	2205	2	4	445
1985	0	4	1	4	4	0	12	2	4	5	3	360	2	1340	2	3	608
1987	0	3	1	2	2	1	12	1	4	2	0	200	3	1240	1	3	417
1988	0	4	1	2	2	0	12	2	4	6	3	360	2	1518	2	2	445
1989	0	2	1	2	2	0	12	1	4	6	2	587	4	391	3	3	318
1990	1	1	2	1	1	1	12	1	11	5	3	360	2	2006	2	3	256
1992	0	4	2	4	4	1	12	1	7	6	4	360	2	1210	2	3	608
1993	0	4	1	1	1	1	4	1	11	7	0	244	1	1613	1	4	365
1994	0	3	1	3	3	0	12	1	3	7	5	380	3	1118	2	3	516
1995	1	2	1	2	2	1	12	1	8	7	4	360	2	1605	2	2	318
1996	0	2	1	2	2	0	12	1	2	7	2	587	4	1908	3	4	318
1997	0	2	2	4	4	1	12	1	3	4	1	980	5	3233	3	3	520
1998	0	4	1	4	4	1	12	1	4	4	1	360	2	1626	2	4	608
1999	0	4	1	2	2	0	12	2	7	3	1	360	2	467	2	5	445
2000	0	4	1	2	1	0	12	1	11	7	2	244	1	865	1	5	445
2001	0	3	1	2	2	0	0	1	4	6	3	380	3	1454	2	4	417
2002	0	2	1	2	2	0	12	1	1	5	3	1250	5	305	3	3	318
2003	1	1	1	4	4	1	12	1	11	3	0	150	1	2332	1	4	445
2005	0	4	1	2	2	1	6	1	8	5	3	244	1	1282	1	4	445
2006	0	4	1	1	1	1	4	2	8	5	3	244	1	108	1	5	365
2008	0	4	1	3	3	0	5	2	0	0	0	980	5	627	3	1	525
2009	0	2	1	3	3	0	7	1	3	4	1	800	4	298	3	4	431
2010	0	2	1	4	4	0	10	1	7	5	3	587	4	1445	3	3	520
2011	0	4	1	4	3	0	12	1	6	6	3	360	2	2045	2	4	608
2013	0	2	1	4	3	0	7	2	7	6	1	587	4	877	3	3	520
2014	0	2	1	4	4	0	8	2	5	5	3	786	4	1271	4	3	520
2016	0	2	1	4	3	0	8	2	5	5	3	786	4	1503	4	3	520
2018	0	3	1	2	2	0	12	2	7	2	0	380	3	589	2	4	417
2019	0	4	1	2	2	0	6	2	9	2	0	244	1	406	1	5	445
2020	0	4	1	2	2	0	1	1	4	4	0	244	1	126	1	4	445
2022	0	3	1	2	2	0	12	2	7	5	3	380	3	1545	2	3	417
2023	0	4	1	2	2	0	12	2	11	8	1	244	1	1543	1	1	445
2025	1	1	2	2	2	1	12	1	9	2	0	360	2	1349	2	5	299
2028	0	4	1	4	4	1	1	1	11	4	1	244	1	89	1	5	608
2029	0	4	1	4	4	1	12	1	4	4	1	244	1	953	1	3	608
2030	0	4	1	4	4	1	12	1	4	7	1	360	2	1053	2	5	608
2031	0	4	1	2	2	0	12	1	4	6	1	360	2	613	2	3	445
2034	0	4	1	2	2	0	12	1	4	6	0	244	1	823	1	4	445
2036	0	2	1	3	2	0	9	2	6	8	4	587	4	1146	3	3	431
2037	0	4	3	4	4	1	12	1	4	5	3	360	2	1927	2	3	608
2040	0	2	1	3	3	0	12	1	3	6	3	587	4	1956	3	3	431
2041	0	4	1	3	3	0	12	1	7	6	4	300	3	1768	2	4	525
2042	0	4	1	2	2	0	12	1	9	2	0	100	3	1206	1	4	445
2045	1	1	1	2	2	1	6	1	2	5	3	587	4	1031	3	4	299
2046	1	1	1	2	3	1	12	1	4	3	1	360	2	1306	2	4	299
2047	0	4	1	1	1	0	12	1	3	4	2	250	4	407	2	2	365
2048	1	1	1	4	4	1	12	1	4	4	2	360	2	2492	2	3	445
2049	1	1	1	2	2	1	12	1	4	7	0	380	3	1116	2	3	299
2050	0	3	1	2	1	0	12	1	3	6	0	380	3	1347	2	3	417
2051	0	4	1	2	2	0	12	1	7	6	4	244	1	366	1	4	445
2052	0	2	1	2	2	0	12	1	6	2	0	980	5	1297.5	3	1	318
2053	0	3	1	2	1	1	12	1	3	7	5	380	3	2986	2	3	417
2054	1	1	1	2	2	1	12	1	12	1	0	600	4	1002	3	4	299
2055	0	3	1	3	3	1	12	1	3	4	2	300	3	238	2	2	516
2056	0	4	1	2	1	0	12	2	4	5	3	360	2	1182	2	3	445
2060	1	1	1	2	1	1	12	1	12	5	3	380	3	5192	2	2	299
2061	0	2	1	2	2	0	8	1	3	2	0	587	4	1033	3	3	318
2063	0	2	1	2	2	0	2	1	3	1	3	587	4	83	3	2	318
2064	0	4	1	2	2	1	12	1	4	4	3	360	2	2796	2	3	445
2065	0	3	1	1	1	0	12	2	3	7	4	380	3	852	2	4	309
2067	0	2	1	2	2	0	12	1	6	5	3	980	5	1510.67	3	3	318
2068	1	3	1	3	3	1	12	2	7	4	2	150	3	3949	1	3	516
2069	0	3	1	2	1	0	12	1	4	6	4	380	3	424.2	2	3	417
2070	0	4	1	2	2	0	12	2	4	3	1	200	3	1270	1	3	445
2071	1	2	1	1	1	1	12	2	7	5	3	380	3	2883	2	3	289
2072	0	4	1	2	2	1	12	2	4	5	3	240	2	325.13	1	4	445
2073	0	4	1	2	1	1	12	1	4	3	1	360	2	2350	2	2	445
2074	0	4	1	2	2	0	12	1	7	6	4	300	3	701	2	3	445
2075	0	4	1	2	2	0	12	1	9	5	3	70	1	1476	1	5	445
2077	0	4	1	2	2	0	12	1	4	5	3	360	2	3739	2	4	445
2078	0	4	1	2	2	0	12	1	4	6	3	244	1	1347	1	3	445
2080	0	3	1	1	1	0	12	2	10	5	3	380	3	1497	2	2	309
2082	0	4	1	2	2	0	12	1	8	5	3	244	1	1297	1	3	445
2083	0	2	1	2	2	0	6	1	5	5	3	786	4	3841.5	4	3	318
2084	0	4	1	2	2	0	12	2	9	6	4	244	1	974	1	5	445
2085	0	4	1	2	2	1	12	1	11	3	1	244	1	2649	1	4	445
2086	1	2	1	1	1	1	12	1	6	6	4	300	1	854	2	5	289
2088	0	3	1	1	1	1	6	2	7	5	3	200	3		1	3	309
2089	0	3	1	1	1	0	12	2	4	4	2	380	3	794.25	2	2	309
2090	0	2	1	2	2	0	12	1	3	5	3	587	4	1208	3	3	318
2091	0	2	1	1	1	0	12	2	7	5	3	587	4	1753	3	3	289
2092	0	3	1	2	2	0	12	1	4	4	2	380	3	380	2	2	417
2093	0	4	1	2	2	0	12	1	7	6	4	360	2	1765	2	4	445
2094	1	1	1	3	3	1	12	1	2	5	3	980	5	2250.6	3	2	409
2095	0	4	1	1	1	1	12	2	4	7	1	244	1	982	1	5	365
2096	0	2	1	2	2	1	12	2	6	4	2	980	5	1241	3	2	318
2097	0	3	1	2	2	1	4	1	11	5	3	380	3	749	2	1	417
2098	0	4	1	2	2	0	12	1	5	5	3	360	2	1848	2	3	445
2102	0	4	1	1	1	1	12	2	4	11	7	244	1	861.75	1	3	365
2103	0	3	1	2	2	1	12	2	3	2	0	380	3	747	2	2	417
2104	0	4	1	2	2	0	12	2	4	5	3	360	2	628.8	2	4	445
2105	0	4	1	1	1	1	12	1	9	2	0	70	2	591	1	4	365
2106	0	4	1	2	2	1	12	2	4	8	3	244	1	1296.75	1	1	445
2108	0	4	1	1	1	1	12	2	7	5	3	360	2	2584	2	2	365
2109	0	4	1	2	2	0	12	2	11	4	1	244	1	854.4	1	5	445
2110	0	4	1	1	1	1	12	1	9	10	2	244	1	1647	1	2	365
2111	0	3	1	2	2	0	12	2	4	9	3	380	3	636	2	1	417
2114	0	4	1	2	2	0	12	1	4	4	0	244	1	1085	1	1	445
2115	0	4	1	2	2	1	12	1	4	8	6	360	2	995	2	5	445
2117	0	4	1	2	2	1	12	2	4	9	1	244	1	499.5	1	1	445
2119	0	4	1	2	2	0	12	1	9	7	0	360	2	1525	2	5	445
2120	0	4	1	2	3	0	12	2	4	3	0	360	2	24.6	2	3	445
2122	0	4	1	2	2	0	12	1	2	5	3	360	2	1312.5	2	3	445
2124	0	4	1	2	2	0	12	2	4	8	5	360	2	735	2	3	445
2125	1	3	2	1	2	1	12	1	5	4	2	980	5	4003.5	3	2	309
2127	0	4	1	2	2	0	12	1	2	7	1	360	2	987.75	2	3	445
2128	0	2	1	2	2	1	12	2	3	3	1	587	4	1383	3	1	318
2129	0	2	1	2	2	0	12	1	10	7	3	980	5	2061	3	1	318
2130	0	4	1	1	1	0	12	1	11	5	3	360	2	1101	2	4	365
2131	0	2	1	2	2	0	12	1	1	5	3	1250	5	1854	3	3	318
2132	0	4	1	1	1	0	12	1	4	6	3	360	2	1095	2	2	365
2134	0	3	1	1	1	1	12	1	11	2	0	200	3	747.6	1	5	309
2135	0	4	1	3	2	1	12	1	2	2	0	500	2	929	2	3	525
2136	0	4	1	3	3	0	12	1	11	2	0	100	1	1554	1	5	525
2138	0	4	1	2	2	1	3	1	4	12	2	250	2	1591	2	4	445
2139	0	4	1	4	4	1	12	1	8	3	0	500	1	1809	2	5	608
2141	0	4	1	4	3	0	11	1	4	2	0	250	2	1191	2	2	608
2143	0	3	1	3	3	1	11	1	3	2	0	350	3	642	2	1	516
2145	0	4	1	3	3	1	12	1	9	4	3	400	2	649	2	4	525
2147	1	2	1	2	2	1	9	1	4	9	3	380	3	1311	2	2	318
2148	0	4	1	2	2	0	12	2	4	7	0	400	2	832	2	1	445
2150	0	3	1	3	3	1	12	1	5	7	5	400	3	2032	2	3	516
2151	0	4	1	4	4	0	12	2	9	6	0	300	4	1064	2	4	608
2155	0	4	1	1	1	0	9	1	4	8	1	300	1	1258	2	3	365
2156	0	2	1	4	4	0	12	1	7	6	0	1000	5	1887	4	2	520
2157	0	4	1	2	2	1	10	1	3	4	2	300	2	849	2	2	445
2161	0	4	1	2	2	1	12	1	11	2	0	120	1	1730	1	4	445
2162	0	3	1	2	2	1	12	1	4	2	1	300	3	1632	2	2	417
2163	0	4	2	4	4	0	12	1	9	3	1	300	2	2090	2	5	608
2164	0	4	1	3	3	0	10	1	10	2	1	300	3	1703	2	2	525
2168	0	3	1	2	2	1	12	1	12	4	0	400	3	1045.5	2	5	417
2169	0	2	1	2	1	1	11	1	9	6	0	200	4	2706	1	2	318
2170	0	4	1	2	2	1	12	1	9	5	3	360	2	596	2	2	445
2171	0	4	1	2	1	0	9	1	4	8	3	100	3	919	1	1	445
2172	0	4	1	1	1	1	12	1	4	6	0	400	2	1546	2	4	365
2174	0	4	1	1	1	1	0	1	3	4	1	360	2	220	2	1	365
2175	0	3	1	1	1	1	9	1	4	7	5	380	3	1653	2	3	309
2176	0	4	1	1	1	0	12	1	3	5	3	360	2	1304	2	1	365
2177	0	4	1	4	3	0	12	1	11	2	0	300	1	1933	2	5	608
2178	1	1	1	1	1	1	12	1	5	5	3	360	2	1197	2	2	256
2179	1	1	1	2	2	1	12	1	9	5	3	244	1	541	1	5	299
2180	0	4	1	2	2	0	6	1	7	12	4	244	1	910	1	3	445
2181	0	4	2	2	2	0	7	1	4	12	5	360	2	2150	2	3	445
2182	1	1	1	2	2	1	2	1	10	5	3	980	5	687	3	2	299
2183	1	1	1	2	2	1	12	1	2	1	0	700	4	1051	3	2	299
2184	0	4	1	2	2	0	12	2	10	6	3	100	4	245	1	1	445
2185	0	4	1	2	2	1	5	2	7	12	6	300	2	918	2	4	445
2186	0	4	2	2	2	0	6	2	8	4	0	400	1	2193	2	3	445
2187	0	4	1	2	2	0	6	2	4	8	5	500	1	16	2	5	445
2191	1	1	1	1	1	1	12	2	7	6	1	360	2	913	2	3	256
2192	0	4	1	2	2	1	8	2	10	5	3	360	2	1268	2	4	445
2193	1	1	1	1	1	1	12	1	3	5	3	300	2	1023	2	3	256
2194	0	4	1	2	2	1	12	2	6	7	5	360	2	1006	2	2	445
2195	0	3	1	2	2	1	12	2	4	10	2	380	3	1160	2	1	417
2200	1	1	1	1	1	1	4	1	4	9	7	360	2	810	2	4	256
2201	0	4	1	2	2	1	4	2	4	3	0	360	2	435	2	5	445
2204	0	3	1	2	1	0	8	1	3	3	1	380	3	479	2	2	417
2205	0	4	1	1	1	0	12	1	11	1	0	100	1	336	1	5	365
2206	0	4	1	2	2	0	12	1	10	1	0	360	2	604	2	3	445
2207	1	1	1	2	2	1	12	1	6	4	0	587	4	512	3	2	299
2208	1	1	1	4	4	1	8	1	7	7	2	587	4	797	3	2	445
2209	0	4	1	1	1	1	12	1	2	13	2	244	1	1556	1	5	365
2210	0	4	1	1	1	1	12	1	4	6	3	200	2	1200	1	3	365
2211	0	4	1	2	2	1	6	1	11	6	0	360	2	934	2	2	445
2212	1	1	1	1	1	1	10	1	4	3	1	150	3	830	1	1	256
2213	1	1	1	2	2	1	12	1	4	7	5	200	2	1292	1	2	299
2214	1	1	1	2	2	1	12	1	4	2	0	360	2	449	2	3	299
2217	0	4	1	2	2	0	9	1	4	7	5	200	4	1604	1	1	445
2218	0	4	1	2	2	0	8	1	11	4	3	244	1	1622	1	4	445
2219	0	2	1	2	2	1	12	2	1	3	1	1250	5	916	3	1	318
2221	0	4	1	4	4	0	12	2	11	5	3	70	4	1908	1	1	608
2222	1	1	2	1	1	1	12	2	4	9	5	300	1	2878	2	2	256
2223	1	1	1	2	2	1	9	1	8	4	2	200	4	496	1	2	299
2224	0	2	1	2	2	1	12	1	2	3	1	300	5	2210	2	4	318
2225	0	4	1	2	2	1	12	1	4	6	2	360	2	924	2	3	445
2226	0	2	1	3	3	1	12	1	9	4	0	587	4	492	3	2	431
2227	0	4	1	2	2	0	6	2	11	1	1	360	2	919	2	2	445
2228	0	4	1	2	2	0	8	2	4	7	0	150	2	1068	1	1	445
2229	0	3	1	1	1	1	12	2	8	5	3	380	3	1250	2	4	309
2230	0	4	1	3	3	0	12	1	8	3	0	244	1	2854	1	4	525
2231	0	2	1	3	4	1	12	1	1	8	6	1250	5	2248	3	2	431
2232	0	3	1	3	3	0	12	1	8	8	3	380	3	2718	2	2	516
2234	0	4	1	2	1	0	12	1	9	4	0	120	2	1784	1	5	445
2237	0	4	1	1	1	0	12	2	4	7	5	200	2	1782	1	4	365
2239	1	1	1	1	1	1	6	2	4	6	2	150	4	59	1	1	256
2240	0	4	1	2	2	0	10	2	9	9	1	350	1	1478	2	4	445
2241	0	4	1	1	1	0	3	2	4	1	0	70	3	933	1	2	365
2242	0	4	1	1	1	0	3	2	4	3	2	70	3	612	1	2	365
2243	0	2	1	4	2	1	12	1	11	4	0	150	5	3600	1	3	520
2244	1	2	1	1	1	1	12	1	0	10	1	380	3	1756	2	3	289
2246	0	2	1	2	2	0	9	2	1	4	2	1250	5	2061	3	2	318
2248	0	4	1	2	2	0	12	1	4	5	3	70	2	876	1	2	445
2250	0	4	1	2	2	0	12	2	4	5	3	150	3	1685	1	2	445
2252	0	4	1	1	1	1	12	2	4	7	5	70	2	219	1	2	365
2253	0	4	1	2	2	0	6	2	4	4	2	70	2	153	1	2	445
2260	0	4	1	2	2	0	12	1	3	6	2	200	5	293	1	1	445
2261	0	4	1	2	2	0	12	1	4	7	1	120	3	1042	1	3	445
2263	0	4	1	3	3	0	12	1	4	8	2	150	1	1359	1	5	525
2264	0	4	1	2	3	1	12	1	0	0	0	980	5	515	3	1	445
2268	0	4	1	4	4	1	12	1	7	7	0	500	1	3310.8	2	3	608
2269	0	4	1	2	2	0	6	2	4	6	1	200	3	1408	1	1	445
2270	0	2	1	2	2	1	12	1	2	2	0	600	5	512	3	2	318
2271	0	4	1	2	2	1	8	1	11	5	3	400	2	1314	2	5	445
2273	0	4	1	2	2	0	12	1	9	6	0	370	2	1471	2	5	445
2274	0	3	1	1	1	1	6	1	4	2	0	300	3	937	2	2	309
2277	0	3	1	2	2	1	12	1	7	3	0	300	3	555	2	3	417
2278	0	4	1	2	2	0	6	1	3	7	3	400	2	646	2	3	445
2279	0	4	1	2	2	0	6	1	9	6	0	400	2	1192	2	1	445
2281	0	4	1	1	1	1	12	1	4	6	4	150	2	730	1	3	365
2283	0	4	1	3	3	1	12	1	4	7	2	300	1	1418	2	3	525
2284	0	4	1	2	2	0	6	1	7	6	4	400	3	1250	2	2	445
2285	0	3	1	1	1	1	6	1	4	6	0	350	3	980	2	1	309
2287	0	4	1	1	1	0	6	1	4	9	2	250	1	699	2	3	365
2288	0	4	1	4	4	0	6	1	11	1	0	120	1	1673	1	4	608
2289	1	1	1	4	4	1	12	1	1	5	3	1000	4	2377	4	3	445
2290	1	1	1	2	2	1	12	1	1	2	0	1250	5	375	1	2	299
2293	0	4	1	2	2	0	12	1	10	5	3	250	5	1266	2	2	445
2303	0	4	1	2	2	1	7	2	4	3	0	200	2	2044	1	2	445
2304	0	4	1	2	2	0	8	2	4	10	2	250	2	1506	2	5	445
2305	0	4	1	2	2	0	7	2	12	2	0	244	1	1069	1	5	445
2306	0	4	2	2	2	1	6	2	0	7	5	360	2	1683	2	2	445
2307	0	4	1	2	1	0	6	2	11	2	0	244	1	346	1	1	445
2309	0	4	1	2	2	0	6	2	8	4	0	360	2	577	2	2	445
2310	0	4	1	2	2	0	6	2	8	3	0	244	1	248	1	4	445
2311	0	4	1	2	2	0	6	1	4	2	0	200	2	601	1	4	445
2312	0	3	1	2	2	1	6	1	7	6	0	400	3	1905	2	2	417
2313	0	4	1	2	2	0	6	2	11	4	4	107	1	1086	1	4	445
2314	0	4	1	1	1	1	12	2	11	2	0	70	1	302.4	1	3	365
2315	0	4	1	4	4	1	12	2	10	7	4	244	1	522	1	3	608
2316	0	4	1	2	2	1	6	2	8	8	4	360	2	778.8	2	3	445
2317	0	4	2	2	2	0	6	2	8	11	3	400	3	2935	2	2	445
2318	0	4	1	3	3	1	6	2	8	7	1	300	2	1116	2	1	525
2319	0	4	1	2	2	1	7	2	8	7	2	360	2	755	2	4	445
2320	0	4	1	2	2	0	6	2	4	5	3	244	1	816	1	1	445
2321	1	1	1	3	3	1	12	1	4	12	2	220	3	1870	1	2	409
2322	0	4	1	4	4	0	12	1	4	9	0	240	2	2302	1	5	608
2323	0	4	1	3	3	0	12	1	4	12	2	220	3	1848	1	2	525
2324	0	4	1	2	2	0	6	1	4	6	4	220	2	937	1	1	445
2325	0	4	1	1	1	1	6	1	4	7	1	100	2	419	1	1	365
2328	0	3	1	3	3	1	12	1	4	6	3	350	3	1248	2	2	516
2330	0	4	1	1	1	1	12	1	9	6	0	570	1	1066	3	5	365
2331	0	3	1	2	2	0	12	1	1	4	1	1600	3	2013	4	3	417
2332	0	4	1	3	3	1	12	1	3	6	0	750	2	1902	3	3	525
2334	0	4	1	1	1	1	6	1	11	5	3	70	1	649	1	3	365
2335	0	4	1	2	2	0	12	1	11	7	1	180	1	717	1	3	445
2337	0	3	1	2	2	1	12	1	9	2	0	350	3	719	2	5	417
2338	0	3	1	3	3	1	11	2	7	4	2	350	3	1145	2	2	516
2341	0	4	1	2	2	0	7	2	9	6	0	360	2	1171	2	4	445
2342	0	4	1	2	2	0	6	1	4	6	4	250	2	876	2	3	445
2343	0	4	1	2	2	0	9	1	2	2	0	400	2	346	2	3	445
2344	0	2	1	2	2	0	9	1	9	3	0	800	4	969	3	4	318
2346	0	2	1	2	2	1	9	1	2	4	2	750	4	739	3	3	318
2348	0	4	1	2	2	0	9	2	8	7	2	350	2	1267	2	3	445
2349	0	2	1	2	2	1	9	2	5	5	3	786	4	645	4	3	318
2353	0	4	1	1	1	1	12	2	11	3	0	70	1	920	1	5	365
2354	0	4	1	2	2	0	9	2	4	7	3	150	1	979	1	4	445
2356	0	4	1	2	2	0	9	2	4	8	4	360	2	613	2	4	445
2359	0	4	1	2	2	0	8	2	11	3	2	70	2	433	1	2	445
2361	0	4	1	2	2	0	12	2	9	3	0	300	4	601	2	2	445
2363	0	4	1	2	2	0	9	2	4	5	3	200	2	849	1	2	445
2364	0	2	1	3	2	0	10	2	9	4	0	800	4	1128	3	5	431
2365	0	4	1	1	1	0	6	2	11	4	4	70	1	211	1	5	365
2366	0	4	1	2	2	0	9	2	7	5	3	400	2	1023	2	3	445
2368	0	4	1	2	2	0	2	2	10	5	3	1000	2	116	4	3	445
2369	0	4	1	2	2	0	9	2	11	7	5	100	1	1144	1	4	445
2371	0	4	1	3	2	1	12	2	6	4	2	900	2	1195	3	3	525
2372	0	3	1	3	3	1	12	2	7	6	2	700	3	3106	3	3	516
2373	1	2	1	1	1	1	3	2	4	7	2	200	2	631	1	3	289
2376	0	4	1	2	2	1	12	1	2	6	1	500	2	1110	2	3	445
2383	0	4	1	1	1	0	6	2	11	4	0	150	1	709	1	5	365
2384	0	4	1	2	2	0	9	2	3	3	0	70	1	258	1	5	445
2386	0	4	1	2	2	0	8	2	4	6	3	100	2	1212	1	3	445
2387	0	4	1	2	2	0	5	2	4	7	5	200	1	947	1	3	445
2389	0	4	1	2	2	1	6	2	7	4	2	400	2	1823	2	2	445
2392	0	4	1	2	2	0	9	2	5	6	4	250	2	633	2	4	445
2395	0	3	2	2	2	1	5	1	4	12	7	300	3	1427	2	3	417
2400	0	3	1	2	2	1	9	2	6	4	2	300	3	823	2	2	417
2403	0	4	1	2	2	0	5	2	4	7	3	80	1	304	1	3	445
2404	0	4	1	3	3	0	9	2	8	8	4	350	2	1151	2	4	525
2405	0	4	1	1	1	0	6	2	4	5	3	150	2	103	1	3	365
2406	0	4	1	2	2	0	9	2	8	6	4	300	2	846	2	3	445
2407	0	4	1	2	2	0	10	2	4	5	3	150	2	309.6	1	3	445
2408	0	4	1	2	2	0	10	2	8	7	2	350	2	1059	2	3	445
2410	0	4	1	1	1	0	9	2	4	5	3	180	2	206	1	2	365
2411	0	4	1	2	2	0	7	2	4	5	3	200	2	165	1	2	445
2412	0	4	1	2	2	0	7	1	4	4	2	280	3	790	2	2	445
2413	0	4	1	2	2	1	4	2	11	4	0	70	1	448	1	4	445
2414	0	4	1	2	2	0	6	2	4	4	0	150	1	493	1	5	445
2415	0	4	1	1	1	0	9	2	4	9	3	200	1	1310.4	1	5	365
2417	0	4	1	2	2	0	7	2	11	5	3	70	1	695	1	4	445
2418	0	4	1	2	2	0	12	1	7	4	0	400	3	2079	2	1	445
2420	0	4	1	2	2	0	8	2	4	5	3	100	2	584	1	2	445
2421	0	4	1	2	2	1	9	2	12	10	2	400	1	1136	2	1	445
2422	0	4	1	2	2	0	9	1	8	6	2	600	1	1516	3	3	445
2423	0	2	1	2	2	1	9	1	6	7	0	500	4	1763	2	1	318
2425	1	4	1	2	2	1	12	2	9	8	1	360	1	1360	2	4	445
2426	0	4	1	2	2	0	8	2	4	6	3	150	1	464	1	3	445
2427	0	4	1	2	2	1	8	2	11	4	2	150	1	380	1	1	445
2428	0	4	1	4	3	1	4	1	3	6	4	350	2	1394	2	2	608
2429	0	4	1	2	2	1	12	1	1	3	1	600	2	246	3	2	445
2431	0	2	1	4	3	0	12	1	1	3	0	1250	5	1288	3	3	520
2433	0	4	1	2	1	0	3	1	2	5	3	300	5	990	2	1	445
2434	0	4	1	2	2	1	12	1	3	5	3	500	4	518	2	1	445
2435	0	4	1	2	2	1	6	1	7	2	0	200	2	1258	1	2	445
2436	0	4	1	3	4	0	12	1	9	2	2	400	2	1168	2	5	525
2437	1	1	1	3	3	1	12	1	1	6	4	1250	5	470	3	4	409
2439	0	4	1	4	4	1	6	1	12	9	7	380	3	2900	2	2	608
2440	1	2	1	1	1	1	4	1	11	5	3	200	1	752	1	4	289
2441	0	4	1	4	4	0	12	1	7	4	2	1000	2	556	4	2	608
2442	0	4	1	4	4	1	12	1	6	4	2	380	3	600	2	3	608
2446	0	4	1	2	2	0	8	2	4	3	1	300	2	336	2	3	445
2448	1	4	1	3	3	1	12	1	1	5	3	1250	5	562.5	3	3	525
2451	0	2	1	3	3	0	0	1	3	6	4	587	4	694	3	4	431
2452	1	1	1	4	4	1	12	1	1	3	1	1300	5	967	4	2	445
2453	0	2	1	4	4	1	6	1	1	4	2	18000	5	396	4	2	520
2454	0	4	1	1	1	1	12	1	6	6	5	360	2	814	2	2	365
2459	1	3	1	2	2	1	8	2	8	10	6	400	3	488	2	3	417
2460	0	4	1	2	1	1	12	2	4	5	3	200	2	858	1	4	445
2462	0	3	1	1	1	1	6	2	4	7	4	200	3	960	1	1	309
2463	1	3	1	2	2	1	3	2	8	12	8	500	2	1338	2	2	417
2464	0	2	1	1	1	1	1	1	8	6	3	100	5	1450	1	1	289
2465	0	4	1	1	1	0	3	2	4	5	3	200	2	586	1	2	365
2466	0	4	1	2	2	0	8	2	4	6	2	400	3	480	2	3	445
2467	1	3	1	2	1	1	12	2	0	0	0	980	5	218	3	1	417
2468	1	2	1	2	2	1	8	2	2	6	4	400	3	1408	2	2	318
2470	1	3	1	2	1	1	6	2	4	6	2	200	3	380	1	1	417
2476	1	2	1	3	2	1	12	1	3	3	0	300	3	858	2	5	431
2477	1	2	1	2	2	1	12	1	8	7	3	120	3	1404	1	1	318
2478	0	4	1	2	1	0	6	2	4	6	2	300	2	274	2	3	445
2480	0	4	1	2	2	0	8	2	8	7	4	330	5	402	2	2	445
2483	1	2	1	2	2	1	12	2	7	7	2	660	3	851	3	1	318
2485	1	3	1	2	2	1	8	2	8	6	1	920	2	883	3	1	417
2486	0	4	1	2	2	0	12	2	8	8	2	300	4	780	2	1	445
2487	0	3	2	2	2	1	12	1	7	3	0	250	3	1056	2	1	417
2488	0	4	1	2	2	0	8	2	4	8	1	500	1	532	2	4	445
2489	1	2	2	2	1	1	6	1	11	9	4	244	1	1498	1	5	318
2490	0	4	1	2	2	1	12	1	2	3	1	600	2	759.75	3	1	445
2491	1	3	1	2	1	1	6	1	2	4	2	500	4	654	2	2	417
2492	1	4	2	2	2	1	8	2	8	12	5	500	2	498	2	2	445
